# Supplementary material for: Adverse event reporting patterns of rituximab and obinutuzumab in B-cell non-Hodgkin lymphoma: a FAERS pharmacovigilance study
Source: Front Immunol. 2026 Jul 16;17:1855113. doi: 10.3389/fimmu.2026.1855113 (PMC13422546; doi:10.3389/fimmu.2026.1855113)
Supplement: Supplementary file 2 [file DataSheet1.xlsx]

## Sheet: Data_dictionary
Field	Definition
Drug	Rituximab or Obinutuzumab.
Level	Analysis level: SOC or PT.
Analysis_type	Analysis context, including pooled analysis, histological subtype stratum, calendar-period stratum, or COVID-associated report-exclusion sensitivity analysis.
Stratum	Specific analysis stratum, such as B-NHL overall, DLBCL, CLL/SLL, FL, Other B-NHL, 2014-2019, 2020-2024, or COVID exclusion.
PT	MedDRA Preferred Term.
SOC	MedDRA System Organ Class.
PT_or_SOC	MedDRA Preferred Term or System Organ Class name, depending on the analysis level.
a	Number of reports containing both the target drug and the target event.
b	Number of reports containing the target drug and non-target events.
c	Number of reports containing the target event and other primary-suspect drugs.
d	Number of reports containing other primary-suspect drugs and non-target events.
ROR	Reporting odds ratio calculated from the four-cell table.
ROR025	Lower bound of the 95% confidence interval for ROR.
IC	Information Component from the BCPNN calculation.
IC025	Lower bound of the 95% credible interval for IC.
Candidate_signal	TRUE if all prespecified signal criteria were met: a >= 3, ROR025 > 1, and IC025 > 0.
Excluded_nonclinical_PT	TRUE if the PT corresponds to a non-clinical adverse event concept excluded from clinical PT-level interpretation, such as off-label use, product issue terms, procedure terms, diagnosis terms, or disease progression-related terms.
Pooled_a	Case count a for the corresponding pooled B-NHL PT-level candidate signal.
Pooled_ROR	ROR for the corresponding pooled B-NHL PT-level candidate signal.
Pooled_ROR025	Lower 95% confidence bound of the pooled B-NHL ROR.
Pooled_IC	IC for the corresponding pooled B-NHL PT-level candidate signal.
Pooled_IC025	Lower 95% credible interval bound of the pooled B-NHL IC.
DLBCL	Retention status in the diffuse large B-cell lymphoma stratum.
CLL_SLL	Retention status in the chronic lymphocytic leukemia/small lymphocytic lymphoma stratum.
FL	Retention status in the follicular lymphoma stratum.
Other_B_NHL	Retention status in the Other B-NHL stratum.
Period_2014_2019	Retention status in the 2014-2019 calendar-period stratum.
Period_2020_2024	Retention status in the 2020-2024 calendar-period stratum.
COVID_exclusion	Retention status after exclusion of COVID-associated reports.
Retained_all_evaluable	TRUE if the pooled PT-level signal was retained in all evaluable analyses; analyses with a < 3 were classified as Not evaluable and excluded from the evaluable denominator. This differs from Strict_full_retention, which requires retention across all seven analyses.
Strict_full_retention	TRUE if the pooled PT-level signal was retained in all seven analyses: DLBCL, CLL/SLL, FL, Other B-NHL, 2014-2019, 2020-2024, and COVID-associated report exclusion. A status of Not retained or Not evaluable in any analysis results in FALSE.
Primary_interpretation	Interpretation label for subgroup-only or exploratory signals.
Model	Serious outcome reporting model identifier.
Dataset	Analysis dataset used in the serious outcome reporting model.
N	Number of reports included in the model.
Variable	Model covariate, contrast, or interaction term.
Comparison	Comparison level for the model covariate, contrast, or interaction term.
aOR	Adjusted odds ratio from the multivariable logistic regression model.
CI_lower	Lower bound of the 95% confidence interval for the adjusted odds ratio.
CI_upper	Upper bound of the 95% confidence interval for the adjusted odds ratio.
p_value	Two-sided Wald p value from the logistic regression model; values smaller than 0.001 are displayed as “<0.001”.
Pseudo_R2	McFadden pseudo-R2 for the logistic regression model.

## Sheet: Pooled_SOC_metrics
Drug	SOC	a	b	c	d	ROR	ROR025	IC	IC025	Candidate_signal
Rituximab	General disorders and administration site conditions	8765	15677	47252	89491	1.05888	1.02922	0.04519	0.009357	TRUE
Rituximab	Infections and infestations	6913	17529	32688	104055	1.25541	1.21771	0.203039	0.163039	TRUE
Rituximab	Blood and lymphatic system disorders	5992	18450	22251	114492	1.67109	1.61767	0.484329	0.44109	TRUE
Rituximab	Investigations	3264	21178	22471	114272	0.783759	0.753379	-0.257743	-0.313051	FALSE
Rituximab	Neoplasms benign, malignant and unspecified (incl cysts and polyps)	4351	20091	18814	117929	1.35746	1.30919	0.308591	0.259012	TRUE
Rituximab	Gastrointestinal disorders	3384	21058	21329	115414	0.869563	0.836196	-0.147226	-0.201834	FALSE
Rituximab	Injury, poisoning and procedural complications	4328	20114	23386	113357	1.04299	1.00638	0.042355	-0.006728	FALSE
Rituximab	Respiratory, thoracic and mediastinal disorders	3414	21028	16491	120252	1.18389	1.13786	0.177536	0.122384	TRUE
Rituximab	Nervous system disorders	2949	21493	19155	117588	0.842284	0.808119	-0.184756	-0.242932	FALSE
Rituximab	Skin and subcutaneous tissue disorders	1991	22451	12651	124092	0.86987	0.827986	-0.157311	-0.227551	FALSE
Rituximab	Cardiac disorders	1843	22599	11511	125232	0.887234	0.842973	-0.135922	-0.208887	FALSE
Rituximab	Metabolism and nutrition disorders	1449	22993	9254	127489	0.868192	0.819985	-0.163654	-0.245539	FALSE
Rituximab	Vascular disorders	1717	22725	8729	128014	1.10805	1.05019	0.116063	0.039718	TRUE
Rituximab	Immune system disorders	1450	22992	7755	128988	1.04896	0.990042	0.0547	-0.02793	FALSE
Rituximab	Renal and urinary disorders	1274	23168	7302	129441	0.97479	0.916985	-0.029825	-0.117495	FALSE
Rituximab	Musculoskeletal and connective tissue disorders	1064	23378	9899	126844	0.583194	0.546626	-0.643456	-0.737064	FALSE
Rituximab	Hepatobiliary disorders	1010	23432	3742	133001	1.53201	1.42719	0.486204	0.385347	TRUE
Rituximab	Psychiatric disorders	587	23855	5436	131307	0.594384	0.545259	-0.637152	-0.762558	FALSE
Rituximab	Eye disorders	384	24058	3696	133047	0.574572	0.516794	-0.687062	-0.841497	FALSE
Rituximab	Ear and labyrinth disorders	188	24254	1284	135459	0.817744	0.701264	-0.247484	-0.470839	FALSE
Rituximab	Surgical and medical procedures	175	24267	6889	129854	0.135932	0.116921	-2.60713	-2.82774	FALSE
Rituximab	Reproductive system and breast disorders	110	24332	942	135801	0.651729	0.53468	-0.533621	-0.821885	FALSE
Rituximab	Endocrine disorders	101	24341	629	136114	0.897915	0.727439	-0.132999	-0.438281	FALSE
Rituximab	Congenital, familial and genetic disorders	93	24349	535	136208	0.972413	0.779894	-0.036114	-0.355473	FALSE
Rituximab	Social circumstances	50	24392	537	136206	0.51993	0.388996	-0.822077	-1.24349	FALSE
Rituximab	Product issues	48	24394	422	136321	0.635636	0.471424	-0.563672	-0.996996	FALSE
Rituximab	Pregnancy, puerperium and perinatal conditions	37	24405	155	136588	1.33599	0.933131	0.328259	-0.184005	FALSE
Obinutuzumab	Infections and infestations	1376	3723	38225	117861	1.13959	1.07011	0.134988	0.047046	TRUE
Obinutuzumab	General disorders and administration site conditions	1336	3763	54681	101405	0.658408	0.618034	-0.407521	-0.496138	FALSE
Obinutuzumab	Blood and lymphatic system disorders	1150	3949	27093	128993	1.3865	1.29669	0.363514	0.268617	TRUE
Obinutuzumab	Investigations	852	4247	24883	131203	1.05779	0.981538	0.065243	-0.04228	FALSE
Obinutuzumab	Injury, poisoning and procedural complications	920	4179	26794	129292	1.06231	0.987934	0.069146	-0.034861	FALSE
Obinutuzumab	Respiratory, thoracic and mediastinal disorders	684	4415	19221	136865	1.10317	1.01638	0.118868	0.000336	TRUE
Obinutuzumab	Gastrointestinal disorders	546	4553	24167	131919	0.654605	0.598372	-0.517375	-0.647892	FALSE
Obinutuzumab	Nervous system disorders	448	4651	21656	134430	0.597929	0.542104	-0.641463	-0.784278	FALSE
Obinutuzumab	Cardiac disorders	394	4705	12960	143126	0.924805	0.833162	-0.100681	-0.252925	FALSE
Obinutuzumab	Neoplasms benign, malignant and unspecified (incl cysts and polyps)	397	4702	22768	133318	0.494392	0.445827	-0.882951	-1.0338	FALSE
Obinutuzumab	Vascular disorders	370	4729	10076	146010	1.13377	1.018	0.162228	0.005018	TRUE
Obinutuzumab	Skin and subcutaneous tissue disorders	329	4770	14313	141773	0.683188	0.610167	-0.4926	-0.65775	FALSE
Obinutuzumab	Metabolism and nutrition disorders	267	4832	10436	145650	0.771189	0.680701	-0.341915	-0.524453	FALSE
Obinutuzumab	Immune system disorders	261	4838	8944	147142	0.887523	0.782167	-0.157768	-0.342588	FALSE
Obinutuzumab	Musculoskeletal and connective tissue disorders	164	4935	10799	145287	0.447095	0.382212	-1.07621	-1.30576	FALSE
Obinutuzumab	Hepatobiliary disorders	181	4918	4571	151515	1.21993	1.04871	0.265723	0.044423	TRUE
Obinutuzumab	Renal and urinary disorders	160	4939	8416	147670	0.568418	0.484874	-0.758535	-0.991256	FALSE
Obinutuzumab	Psychiatric disorders	105	4994	5918	150168	0.533511	0.438985	-0.854023	-1.13933	FALSE
Obinutuzumab	Eye disorders	49	5050	4031	152055	0.36601	0.275771	-1.37987	-1.79221	FALSE
Obinutuzumab	Reproductive system and breast disorders	20	5079	1032	155054	0.591637	0.379751	-0.708525	-1.34558	FALSE
Obinutuzumab	Surgical and medical procedures	17	5082	7047	149039	0.070747	0.043919	-3.64088	-4.32292	FALSE
Obinutuzumab	Ear and labyrinth disorders	16	5083	1456	154630	0.334297	0.204088	-1.48559	-2.19048	FALSE
Obinutuzumab	Endocrine disorders	9	5090	721	155365	0.381016	0.197324	-1.27075	-2.19022	FALSE
Obinutuzumab	Congenital, familial and genetic disorders	6	5093	622	155464	0.294454	0.131712	-1.57818	-2.67548	FALSE
Obinutuzumab	Product issues	4	5095	466	155620	0.262177	0.097947	-1.66924	-2.96703	FALSE
Obinutuzumab	Social circumstances	3	5096	584	155502	0.156753	0.050391	-2.29309	-3.74119	FALSE
Obinutuzumab	Pregnancy, puerperium and perinatal conditions	1	5098	191	155895	0.160103	0.022432	-1.82914	-3.88032	FALSE

## Sheet: Stratified_SOC_metrics
Drug	Analysis_type	Stratum	SOC	a	b	c	d	ROR	ROR025	IC	IC025	Candidate_signal
Rituximab	Histology	CLL/SLL	Immune system disorders	344	4728	1873	60016	2.33136	2.07038	1.02934	0.858599	TRUE
Rituximab	Histology	CLL/SLL	Blood and lymphatic system disorders	1374	3698	8664	53225	2.28253	2.13684	0.852488	0.762198	TRUE
Rituximab	Histology	FL	Neoplasms benign, malignant and unspecified (incl cysts and polyps)	307	1347	736	6669	2.06516	1.78557	0.68449	0.49141	TRUE
Rituximab	Histology	CLL/SLL	Neoplasms benign, malignant and unspecified (incl cysts and polyps)	811	4261	6935	54954	1.50821	1.39346	0.465954	0.353723	TRUE
Rituximab	Histology	DLBCL	Hepatobiliary disorders	455	8811	980	30203	1.59151	1.42047	0.466743	0.310743	TRUE
Rituximab	Histology	Other B-NHL	Blood and lymphatic system disorders	1942	6508	6032	30234	1.49567	1.41178	0.365571	0.289706	TRUE
Rituximab	Histology	CLL/SLL	Infections and infestations	1578	3494	14649	47240	1.45642	1.36849	0.359921	0.275934	TRUE
Rituximab	Histology	Other B-NHL	Injury, poisoning and procedural complications	1953	6497	6525	29741	1.37014	1.29392	0.285362	0.210068	TRUE
Rituximab	Histology	CLL/SLL	Vascular disorders	486	4586	4557	57332	1.33328	1.20852	0.346151	0.204679	TRUE
Rituximab	Histology	Other B-NHL	Hepatobiliary disorders	370	8080	1142	35124	1.40841	1.2495	0.370768	0.202335	TRUE
Rituximab	Histology	DLBCL	Blood and lymphatic system disorders	2405	6861	6593	24590	1.30738	1.23889	0.222245	0.153934	TRUE
Rituximab	Histology	Other B-NHL	Respiratory, thoracic and mediastinal disorders	1297	7153	4500	31766	1.27998	1.19717	0.243145	0.152169	TRUE
Rituximab	Histology	Other B-NHL	Immune system disorders	551	7899	1840	34426	1.30511	1.18295	0.285061	0.147258	TRUE
Rituximab	Histology	Other B-NHL	Neoplasms benign, malignant and unspecified (incl cysts and polyps)	1463	6987	5144	31122	1.26683	1.18876	0.228273	0.142405	TRUE
Rituximab	Histology	Other B-NHL	Vascular disorders	657	7793	2229	34037	1.28737	1.17606	0.267673	0.141328	TRUE
Rituximab	Histology	FL	Vascular disorders	99	1555	295	7110	1.53445	1.21409	0.451441	0.124935	TRUE
Rituximab	Histology	DLBCL	Respiratory, thoracic and mediastinal disorders	1134	8132	3144	28039	1.24364	1.15697	0.21002	0.112236	TRUE
Rituximab	Histology	Other B-NHL	Infections and infestations	2230	6220	8252	28014	1.21711	1.15284	0.170709	0.100335	TRUE
Rituximab	Histology	DLBCL	General disorders and administration site conditions	3741	5525	11049	20134	1.23385	1.17656	0.142809	0.087413	TRUE
Rituximab	Histology	CLL/SLL	Respiratory, thoracic and mediastinal disorders	769	4303	8081	53808	1.18997	1.09824	0.197436	0.083326	TRUE
Rituximab	Histology	DLBCL	Gastrointestinal disorders	1301	7965	3764	27419	1.18985	1.11186	0.164712	0.073505	TRUE
Rituximab	Histology	FL	Blood and lymphatic system disorders	271	1383	962	6443	1.31238	1.13323	0.265106	0.066036	TRUE
Rituximab	Histology	DLBCL	Infections and infestations	2541	6725	7582	23601	1.17614	1.11603	0.131707	0.065537	TRUE
Rituximab	Histology	FL	Respiratory, thoracic and mediastinal disorders	214	1440	766	6639	1.28803	1.0955	0.25521	0.032762	TRUE
Rituximab	Histology	DLBCL	Cardiac disorders	696	8570	2040	29143	1.1602	1.06103	0.150408	0.026847	TRUE
Rituximab	Histology	FL	Infections and infestations	564	1090	2204	5201	1.22103	1.09033	0.157265	0.015789	TRUE
Rituximab	Histology	CLL/SLL	Skin and subcutaneous tissue disorders	630	4442	7054	54835	1.10251	1.0106	0.113687	-0.010995	FALSE
Rituximab	Histology	FL	General disorders and administration site conditions	572	1082	2300	5105	1.17338	1.04837	0.124459	-0.0159	FALSE
Rituximab	Histology	FL	Immune system disorders	151	1503	557	6848	1.23517	1.02318	0.220343	-0.041933	FALSE
Rituximab	Histology	Other B-NHL	Skin and subcutaneous tissue disorders	835	7615	3383	32883	1.06583	0.984142	0.066592	-0.044578	FALSE
Rituximab	Histology	DLBCL	Reproductive system and breast disorders	48	9218	108	31075	1.49828	1.06558	0.406596	-0.065863	FALSE
Rituximab	Histology	DLBCL	Renal and urinary disorders	500	8766	1589	29594	1.0623	0.958054	0.062442	-0.082064	FALSE
Rituximab	Histology	DLBCL	Investigations	1278	7988	4269	26914	1.00866	0.94301	0.007986	-0.083068	FALSE
Rituximab	Histology	CLL/SLL	General disorders and administration site conditions	1754	3318	21477	40412	0.994695	0.936598	-0.004894	-0.084708	FALSE
Rituximab	Histology	DLBCL	Neoplasms benign, malignant and unspecified (incl cysts and polyps)	1770	7496	5999	25184	0.991264	0.934513	-0.008088	-0.085892	FALSE
Rituximab	Histology	FL	Cardiac disorders	86	1568	309	7096	1.25953	0.9857	0.246931	-0.098022	FALSE
Rituximab	Histology	CLL/SLL	Hepatobiliary disorders	134	4938	1448	60441	1.13271	0.946738	0.158886	-0.102261	FALSE
Rituximab	Histology	CLL/SLL	Renal and urinary disorders	291	4781	3398	58491	1.04771	0.926178	0.057764	-0.121223	FALSE
Rituximab	Histology	FL	Injury, poisoning and procedural complications	265	1389	1109	6296	1.08312	0.935921	0.07749	-0.121575	FALSE
Rituximab	Histology	FL	Hepatobiliary disorders	51	1603	171	7234	1.34592	0.97992	0.317698	-0.129196	FALSE
Rituximab	Histology	DLBCL	Ear and labyrinth disorders	50	9216	122	31061	1.38129	0.993097	0.327918	-0.132136	FALSE
Rituximab	Histology	Other B-NHL	General disorders and administration site conditions	2698	5752	12426	23840	0.899908	0.855491	-0.083217	-0.146948	FALSE
Rituximab	Histology	DLBCL	Musculoskeletal and connective tissue disorders	321	8945	1057	30126	1.0228	0.900709	0.023023	-0.156347	FALSE
Rituximab	Histology	Other B-NHL	Nervous system disorders	1163	7287	5323	30943	0.927763	0.86644	-0.075911	-0.170051	FALSE
Rituximab	Histology	CLL/SLL	Congenital, familial and genetic disorders	22	5050	185	61704	1.45302	0.933042	0.456849	-0.178189	FALSE
Rituximab	Histology	DLBCL	Vascular disorders	475	8791	1648	29535	0.968356	0.871998	-0.03464	-0.181919	FALSE
Rituximab	Histology	DLBCL	Metabolism and nutrition disorders	575	8691	2072	29111	0.929534	0.84492	-0.077066	-0.210778	FALSE
Rituximab	Histology	CLL/SLL	Nervous system disorders	635	4437	8271	53618	0.927763	0.851035	-0.087481	-0.211147	FALSE
Rituximab	Histology	DLBCL	Skin and subcutaneous tissue disorders	384	8882	1356	29827	0.950978	0.847032	-0.054526	-0.217889	FALSE
Rituximab	Histology	Other B-NHL	Cardiac disorders	644	7806	3001	33265	0.91449	0.836938	-0.09731	-0.22228	FALSE
Rituximab	Histology	Other B-NHL	Gastrointestinal disorders	1182	7268	5735	30531	0.865785	0.809165	-0.145282	-0.238382	FALSE
Rituximab	Histology	DLBCL	Injury, poisoning and procedural complications	1428	7838	5567	25616	0.838326	0.786821	-0.166352	-0.251774	FALSE
Rituximab	Histology	Other B-NHL	Ear and labyrinth disorders	81	8369	325	35941	1.07033	0.838115	0.073757	-0.276118	FALSE
Rituximab	Histology	Other B-NHL	Renal and urinary disorders	422	8028	2051	34215	0.876912	0.787494	-0.147472	-0.300683	FALSE
Rituximab	Histology	Other B-NHL	Investigations	1023	7427	5263	31003	0.811395	0.755332	-0.215644	-0.315047	FALSE
Rituximab	Histology	Other B-NHL	Metabolism and nutrition disorders	487	7963	2425	33841	0.853461	0.77198	-0.176445	-0.31908	FALSE
Rituximab	Histology	FL	Metabolism and nutrition disorders	74	1580	328	7077	1.01053	0.780678	0.007868	-0.358105	FALSE
Rituximab	Histology	FL	Renal and urinary disorders	61	1593	264	7141	1.03578	0.779948	0.034593	-0.368013	FALSE
Rituximab	Histology	CLL/SLL	Metabolism and nutrition disorders	313	4759	4429	57460	0.853274	0.75801	-0.198477	-0.370342	FALSE
Rituximab	Histology	CLL/SLL	Gastrointestinal disorders	711	4361	10580	51309	0.790663	0.728425	-0.266469	-0.38351	FALSE
Rituximab	Histology	CLL/SLL	Injury, poisoning and procedural complications	682	4390	10185	51704	0.788648	0.725526	-0.271312	-0.390575	FALSE
Rituximab	Histology	CLL/SLL	Investigations	776	4296	11784	50105	0.768043	0.709674	-0.293912	-0.406366	FALSE
Rituximab	Histology	CLL/SLL	Cardiac disorders	417	4655	6161	55728	0.810287	0.730553	-0.256689	-0.406525	FALSE
Rituximab	Histology	DLBCL	Nervous system disorders	1064	8202	4739	26444	0.723873	0.674289	-0.321206	-0.418842	FALSE
Rituximab	Histology	DLBCL	Eye disorders	84	9182	312	30871	0.905187	0.710586	-0.113309	-0.458559	FALSE
Rituximab	Histology	Other B-NHL	Musculoskeletal and connective tissue disorders	410	8040	2314	33952	0.748221	0.671758	-0.328119	-0.482191	FALSE
Rituximab	Histology	DLBCL	Endocrine disorders	45	9221	164	31019	0.923036	0.663157	-0.094293	-0.564307	FALSE
Rituximab	Histology	Other B-NHL	Psychiatric disorders	234	8216	1359	34907	0.731558	0.635484	-0.362974	-0.565649	FALSE
Rituximab	Histology	CLL/SLL	Product issues	17	5055	186	61703	1.11563	0.678396	0.129539	-0.580817	FALSE
Rituximab	Histology	Other B-NHL	Eye disorders	181	8269	1050	35216	0.734136	0.62587	-0.361449	-0.591511	FALSE
Rituximab	Histology	FL	Investigations	187	1467	1155	6250	0.689778	0.585076	-0.389368	-0.619053	FALSE
Rituximab	Histology	FL	Skin and subcutaneous tissue disorders	142	1512	858	6547	0.716624	0.594895	-0.362068	-0.624382	FALSE
Rituximab	Histology	Other B-NHL	Endocrine disorders	38	8412	185	36081	0.881031	0.62092	-0.151912	-0.652977	FALSE
Rituximab	Histology	Other B-NHL	Pregnancy, puerperium and perinatal conditions	21	8429	89	36177	1.01271	0.629106	0.001554	-0.672138	FALSE
Rituximab	Histology	FL	Gastrointestinal disorders	190	1464	1250	6155	0.639044	0.542974	-0.46774	-0.694981	FALSE
Rituximab	Histology	DLBCL	Congenital, familial and genetic disorders	34	9232	135	31048	0.846999	0.581082	-0.190614	-0.726452	FALSE
Rituximab	Histology	DLBCL	Psychiatric disorders	173	9093	925	30258	0.622354	0.528198	-0.538679	-0.774695	FALSE
Rituximab	Histology	FL	Ear and labyrinth disorders	12	1642	48	7357	1.12013	0.593687	0.098833	-0.783876	FALSE
Rituximab	Histology	Other B-NHL	Congenital, familial and genetic disorders	37	8413	201	36065	0.789116	0.555286	-0.280807	-0.78514	FALSE
Rituximab	Histology	FL	Eye disorders	21	1633	106	7299	0.885504	0.552764	-0.147849	-0.815485	FALSE
Rituximab	Histology	CLL/SLL	Psychiatric disorders	148	4924	2889	59000	0.61383	0.519046	-0.633496	-0.878208	FALSE
Rituximab	Histology	Other B-NHL	Reproductive system and breast disorders	36	8414	217	36049	0.710777	0.499115	-0.405253	-0.913401	FALSE
Rituximab	Histology	CLL/SLL	Ear and labyrinth disorders	45	5027	789	61100	0.693215	0.512638	-0.482203	-0.920639	FALSE
Rituximab	Histology	CLL/SLL	Musculoskeletal and connective tissue disorders	287	4785	6087	55802	0.549853	0.486693	-0.748773	-0.926204	FALSE
Rituximab	Histology	DLBCL	Pregnancy, puerperium and perinatal conditions	15	9251	56	31127	0.901264	0.509533	-0.128772	-0.926426	FALSE
Rituximab	Histology	DLBCL	Social circumstances	12	9254	48	31135	0.841123	0.446627	-0.20394	-1.08552	FALSE
Rituximab	Histology	CLL/SLL	Eye disorders	98	4974	2228	59661	0.527589	0.430076	-0.840563	-1.13879	FALSE
Rituximab	Histology	CLL/SLL	Social circumstances	19	5053	339	61550	0.682704	0.429701	-0.495511	-1.15939	FALSE
Rituximab	Histology	FL	Nervous system disorders	87	1567	822	6583	0.444634	0.354076	-0.925789	-1.2514	FALSE
Rituximab	Histology	FL	Psychiatric disorders	32	1622	263	7142	0.535751	0.369731	-0.738348	-1.27002	FALSE
Rituximab	Histology	DLBCL	Immune system disorders	404	8862	3485	27698	0.362322	0.325963	-1.13932	-1.2909	FALSE
Rituximab	Histology	FL	Musculoskeletal and connective tissue disorders	46	1608	441	6964	0.451744	0.331831	-0.93909	-1.38233	FALSE
Rituximab	Histology	CLL/SLL	Endocrine disorders	13	5059	252	61637	0.628521	0.359668	-0.595305	-1.38729	FALSE
Rituximab	Histology	DLBCL	Surgical and medical procedures	58	9208	455	30728	0.425388	0.323352	-1.00911	-1.40608	FALSE
Rituximab	Histology	Other B-NHL	Product issues	15	8435	119	36147	0.540171	0.315559	-0.728559	-1.49173	FALSE
Rituximab	Histology	CLL/SLL	Reproductive system and breast disorders	24	5048	582	61307	0.500817	0.332614	-0.910238	-1.50015	FALSE
Rituximab	Histology	Other B-NHL	Social circumstances	16	8434	132	36134	0.519312	0.30893	-0.778327	-1.51727	FALSE
Rituximab	Histology	FL	Endocrine disorders	5	1649	28	7377	0.798861	0.308001	-0.264789	-1.54334	FALSE
Rituximab	Histology	DLBCL	Product issues	13	9253	84	31099	0.520149	0.289889	-0.744155	-1.56872	FALSE
Rituximab	Histology	FL	Social circumstances	3	1651	18	7387	0.74571	0.2194	-0.32695	-1.89603	FALSE
Rituximab	Histology	FL	Surgical and medical procedures	10	1644	134	7271	0.330056	0.173212	-1.3208	-2.2244	FALSE
Rituximab	Histology	Other B-NHL	Surgical and medical procedures	68	8382	1410	34856	0.200549	0.157047	-2.02331	-2.37927	FALSE
Rituximab	Histology	FL	Product issues	3	1651	33	7372	0.405925	0.124342	-0.955423	-2.47481	FALSE
Rituximab	Histology	CLL/SLL	Surgical and medical procedures	39	5033	4890	56999	0.090323	0.065823	-3.22681	-3.68625	FALSE
Obinutuzumab	Histology	CLL/SLL	Hepatobiliary disorders	101	2321	1481	63058	1.85281	1.50821	0.80755	0.507641	TRUE
Obinutuzumab	Histology	FL	Blood and lymphatic system disorders	340	1222	893	6604	2.05761	1.79056	0.673409	0.489746	TRUE
Obinutuzumab	Histology	CLL/SLL	Blood and lymphatic system disorders	537	1885	9501	55038	1.65027	1.49575	0.562709	0.423543	TRUE
Obinutuzumab	Histology	DLBCL	Injury, poisoning and procedural complications	122	318	6873	33136	1.84964	1.49877	0.670731	0.375538	TRUE
Obinutuzumab	Histology	CLL/SLL	Immune system disorders	122	2300	2095	62444	1.58102	1.31107	0.598146	0.325192	TRUE
Obinutuzumab	Histology	CLL/SLL	Vascular disorders	260	2162	4783	59756	1.50245	1.31668	0.508211	0.316868	TRUE
Obinutuzumab	Histology	DLBCL	Blood and lymphatic system disorders	146	294	8852	31157	1.74791	1.4313	0.568816	0.293457	TRUE
Obinutuzumab	Histology	FL	Infections and infestations	628	934	2140	5357	1.68314	1.50347	0.39442	0.257261	TRUE
Obinutuzumab	Histology	Other B-NHL	Injury, poisoning and procedural complications	167	508	8311	35730	1.41329	1.18468	0.37918	0.129589	TRUE
Obinutuzumab	Histology	FL	Investigations	269	1293	1073	6424	1.24554	1.07593	0.215027	0.016021	TRUE
Obinutuzumab	Histology	FL	Respiratory, thoracic and mediastinal disorders	199	1363	781	6716	1.2555	1.06328	0.232916	0.003386	TRUE
Obinutuzumab	Histology	CLL/SLL	Respiratory, thoracic and mediastinal disorders	348	2074	8502	56037	1.10592	0.984984	0.119502	-0.047408	FALSE
Obinutuzumab	Histology	Other B-NHL	Investigations	112	563	6174	37867	1.22012	0.994402	0.234675	-0.059873	FALSE
Obinutuzumab	Histology	CLL/SLL	Cardiac disorders	256	2166	6322	58217	1.08837	0.953677	0.104465	-0.087168	FALSE
Obinutuzumab	Histology	DLBCL	Respiratory, thoracic and mediastinal disorders	58	382	4220	35789	1.28766	0.975099	0.308309	-0.093334	FALSE
Obinutuzumab	Histology	Other B-NHL	Infections and infestations	173	502	10309	33732	1.12763	0.947359	0.125857	-0.119905	FALSE
Obinutuzumab	Histology	DLBCL	Infections and infestations	121	319	10002	30007	1.13797	0.921973	0.131557	-0.163951	FALSE
Obinutuzumab	Histology	CLL/SLL	Injury, poisoning and procedural complications	391	2031	10476	54063	0.993508	0.889799	-0.008212	-0.166539	FALSE
Obinutuzumab	Histology	Other B-NHL	Immune system disorders	44	631	2347	41694	1.23875	0.90999	0.276247	-0.171245	FALSE
Obinutuzumab	Histology	CLL/SLL	Metabolism and nutrition disorders	177	2245	4565	59974	1.03581	0.886238	0.044308	-0.182828	FALSE
Obinutuzumab	Histology	FL	Injury, poisoning and procedural complications	240	1322	1134	6363	1.01866	0.875593	0.017273	-0.190499	FALSE
Obinutuzumab	Histology	Other B-NHL	Blood and lymphatic system disorders	127	548	7847	36194	1.06895	0.879951	0.074566	-0.204439	FALSE
Obinutuzumab	Histology	CLL/SLL	Investigations	427	1995	12133	52406	0.924481	0.831202	-0.089827	-0.242069	FALSE
Obinutuzumab	Histology	FL	Hepatobiliary disorders	45	1517	177	7320	1.22677	0.88032	0.221299	-0.248692	FALSE
Obinutuzumab	Histology	Other B-NHL	Vascular disorders	44	631	2842	41199	1.01085	0.742914	0.011565	-0.435258	FALSE
Obinutuzumab	Histology	CLL/SLL	Nervous system disorders	268	2154	8638	55901	0.805185	0.707763	-0.26519	-0.452132	FALSE
Obinutuzumab	Histology	DLBCL	Gastrointestinal disorders	53	387	5012	34997	0.956279	0.716556	-0.058309	-0.475537	FALSE
Obinutuzumab	Histology	FL	General disorders and administration site conditions	398	1164	2474	5023	0.694214	0.613517	-0.315335	-0.477608	FALSE
Obinutuzumab	Histology	Other B-NHL	Respiratory, thoracic and mediastinal disorders	79	596	5718	38323	0.888375	0.701399	-0.148026	-0.49046	FALSE
Obinutuzumab	Histology	Other B-NHL	General disorders and administration site conditions	191	484	14933	29108	0.769225	0.649851	-0.258228	-0.494171	FALSE
Obinutuzumab	Histology	CLL/SLL	Infections and infestations	454	1968	15773	48766	0.713237	0.643034	-0.370389	-0.518286	FALSE
Obinutuzumab	Histology	FL	Cardiac disorders	61	1501	334	7163	0.871561	0.659686	-0.160461	-0.557792	FALSE
Obinutuzumab	Histology	Other B-NHL	Cardiac disorders	50	625	3595	40446	0.90005	0.673426	-0.137862	-0.558914	FALSE
Obinutuzumab	Histology	CLL/SLL	General disorders and administration site conditions	624	1798	22607	41932	0.643721	0.586853	-0.429288	-0.558679	FALSE
Obinutuzumab	Histology	Other B-NHL	Hepatobiliary disorders	23	652	1489	42552	1.0081	0.663013	0.00778	-0.595673	FALSE
Obinutuzumab	Histology	DLBCL	Metabolism and nutrition disorders	28	412	2619	37390	0.970244	0.660315	-0.042513	-0.597932	FALSE
Obinutuzumab	Histology	FL	Reproductive system and breast disorders	9	1553	28	7469	1.54588	0.728023	0.404791	-0.621965	FALSE
Obinutuzumab	Histology	DLBCL	General disorders and administration site conditions	123	317	14667	25342	0.670418	0.543865	-0.387831	-0.681027	FALSE
Obinutuzumab	Histology	Other B-NHL	Skin and subcutaneous tissue disorders	52	623	4166	39875	0.798908	0.600962	-0.289458	-0.702754	FALSE
Obinutuzumab	Histology	DLBCL	Cardiac disorders	27	413	2709	37300	0.900147	0.608668	-0.13926	-0.703742	FALSE
Obinutuzumab	Histology	CLL/SLL	Gastrointestinal disorders	280	2142	11011	53528	0.635467	0.560108	-0.543573	-0.726407	FALSE
Obinutuzumab	Histology	CLL/SLL	Renal and urinary disorders	98	2324	3591	60948	0.715705	0.583103	-0.442273	-0.741295	FALSE
Obinutuzumab	Histology	CLL/SLL	Neoplasms benign, malignant and unspecified (incl cysts and polyps)	193	2229	7553	56986	0.653275	0.562835	-0.536106	-0.753021	FALSE
Obinutuzumab	Histology	DLBCL	Investigations	44	396	5503	34506	0.696711	0.509591	-0.450233	-0.902749	FALSE
Obinutuzumab	Histology	DLBCL	Vascular disorders	19	421	2104	37905	0.813059	0.512358	-0.272314	-0.934472	FALSE
Obinutuzumab	Histology	DLBCL	Skin and subcutaneous tissue disorders	16	424	1724	38285	0.838003	0.507519	-0.232992	-0.949075	FALSE
Obinutuzumab	Histology	FL	Gastrointestinal disorders	152	1410	1288	6209	0.519673	0.43504	-0.705589	-0.956107	FALSE
Obinutuzumab	Histology	FL	Vascular disorders	47	1515	347	7150	0.639237	0.469013	-0.5261	-0.970044	FALSE
Obinutuzumab	Histology	FL	Neoplasms benign, malignant and unspecified (incl cysts and polyps)	110	1452	933	6564	0.532983	0.433932	-0.70581	-0.99829	FALSE
Obinutuzumab	Histology	FL	Skin and subcutaneous tissue disorders	105	1457	895	6602	0.531597	0.430906	-0.711968	-1.01101	FALSE
Obinutuzumab	Histology	CLL/SLL	Psychiatric disorders	69	2353	2968	61571	0.60833	0.477474	-0.664147	-1.01733	FALSE
Obinutuzumab	Histology	CLL/SLL	Skin and subcutaneous tissue disorders	156	2266	7528	57011	0.521367	0.442503	-0.829847	-1.06896	FALSE
Obinutuzumab	Histology	FL	Immune system disorders	74	1488	634	6863	0.538336	0.420427	-0.716903	-1.0709	FALSE
Obinutuzumab	Histology	FL	Nervous system disorders	92	1470	817	6680	0.511711	0.409503	-0.764057	-1.08223	FALSE
Obinutuzumab	Histology	Other B-NHL	Gastrointestinal disorders	61	614	6856	37185	0.538838	0.413656	-0.76792	-1.15164	FALSE
Obinutuzumab	Histology	Other B-NHL	Nervous system disorders	57	618	6429	37612	0.539597	0.410846	-0.77224	-1.16794	FALSE
Obinutuzumab	Histology	DLBCL	Hepatobiliary disorders	12	428	1423	38586	0.76026	0.427326	-0.35741	-1.17257	FALSE
Obinutuzumab	Histology	DLBCL	Renal and urinary disorders	16	424	2073	37936	0.690568	0.418384	-0.48447	-1.19999	FALSE
Obinutuzumab	Histology	Other B-NHL	Neoplasms benign, malignant and unspecified (incl cysts and polyps)	54	621	6553	37488	0.497456	0.376227	-0.875256	-1.2807	FALSE
Obinutuzumab	Histology	Other B-NHL	Metabolism and nutrition disorders	26	649	2886	41155	0.571288	0.385318	-0.738046	-1.30635	FALSE
Obinutuzumab	Histology	FL	Musculoskeletal and connective tissue disorders	45	1517	442	7055	0.47348	0.346694	-0.888546	-1.33644	FALSE
Obinutuzumab	Histology	DLBCL	Eye disorders	4	436	392	39617	0.927191	0.344695	-0.091642	-1.39714	FALSE
Obinutuzumab	Histology	FL	Metabolism and nutrition disorders	36	1526	366	7131	0.459639	0.324944	-0.930122	-1.42835	FALSE
Obinutuzumab	Histology	FL	Endocrine disorders	5	1557	28	7469	0.856615	0.330245	-0.194007	-1.47267	FALSE
Obinutuzumab	Histology	DLBCL	Nervous system disorders	31	409	5772	34237	0.449581	0.311727	-1.00613	-1.53515	FALSE
Obinutuzumab	Histology	FL	Eye disorders	13	1549	114	7383	0.543526	0.305425	-0.720892	-1.53469	FALSE
Obinutuzumab	Histology	DLBCL	Neoplasms benign, malignant and unspecified (incl cysts and polyps)	40	400	7729	32280	0.417648	0.301468	-1.06376	-1.53534	FALSE
Obinutuzumab	Histology	FL	Renal and urinary disorders	28	1534	297	7200	0.442495	0.299184	-0.980511	-1.54192	FALSE
Obinutuzumab	Histology	CLL/SLL	Musculoskeletal and connective tissue disorders	94	2328	6280	58259	0.374583	0.304289	-1.28605	-1.58938	FALSE
Obinutuzumab	Histology	DLBCL	Immune system disorders	21	419	3868	36141	0.468294	0.301735	-0.980424	-1.61195	FALSE
Obinutuzumab	Histology	Other B-NHL	Renal and urinary disorders	18	657	2455	41586	0.464091	0.290049	-1.01502	-1.6883	FALSE
Obinutuzumab	Histology	FL	Psychiatric disorders	22	1540	273	7224	0.378022	0.243983	-1.17821	-1.80483	FALSE
Obinutuzumab	Histology	Other B-NHL	Musculoskeletal and connective tissue disorders	18	657	2706	41335	0.418502	0.261597	-1.15097	-1.82401	FALSE
Obinutuzumab	Histology	FL	Ear and labyrinth disorders	6	1556	54	7443	0.531491	0.228256	-0.718717	-1.87126	FALSE
Obinutuzumab	Histology	DLBCL	Musculoskeletal and connective tissue disorders	7	433	1371	38638	0.455604	0.215489	-1.00299	-2.03497	FALSE
Obinutuzumab	Histology	CLL/SLL	Congenital, familial and genetic disorders	4	2418	203	64336	0.524278	0.194724	-0.769955	-2.07693	FALSE
Obinutuzumab	Histology	CLL/SLL	Eye disorders	27	2395	2299	62240	0.305203	0.208383	-1.60539	-2.15673	FALSE
Obinutuzumab	Histology	Other B-NHL	Psychiatric disorders	9	666	1584	42457	0.362212	0.187276	-1.32742	-2.24911	FALSE
Obinutuzumab	Histology	DLBCL	Psychiatric disorders	5	435	1093	38916	0.40925	0.169138	-1.11334	-2.30221	FALSE
Obinutuzumab	Histology	CLL/SLL	Reproductive system and breast disorders	8	2414	598	63941	0.354349	0.176181	-1.35132	-2.3218	FALSE
Obinutuzumab	Histology	CLL/SLL	Ear and labyrinth disorders	8	2414	826	63713	0.255623	0.127257	-1.79414	-2.76269	FALSE
Obinutuzumab	Histology	Other B-NHL	Eye disorders	5	670	1226	42815	0.260616	0.107923	-1.70953	-2.89531	FALSE
Obinutuzumab	Histology	FL	Surgical and medical procedures	3	1559	141	7356	0.100392	0.031951	-2.70081	-4.16408	FALSE
Obinutuzumab	Histology	CLL/SLL	Surgical and medical procedures	13	2409	4916	59623	0.06545	0.037918	-3.67954	-4.45376	FALSE
Rituximab	Calendar	2014-2019	Blood and lymphatic system disorders	1651	4767	7610	38528	1.75345	1.64947	0.54516	0.462939	TRUE
Rituximab	Calendar	2014-2019	Hepatobiliary disorders	281	6137	1210	44928	1.70013	1.48914	0.622168	0.432629	TRUE
Rituximab	Calendar	2014-2019	Immune system disorders	371	6047	1637	44501	1.66784	1.48538	0.594574	0.429206	TRUE
Rituximab	Calendar	2014-2019	Neoplasms benign, malignant and unspecified (incl cysts and polyps)	1245	5173	6255	39883	1.53457	1.43459	0.442192	0.349383	TRUE
Rituximab	Calendar	2014-2019	Vascular disorders	567	5851	3206	42932	1.29769	1.182	0.298286	0.1653	TRUE
Rituximab	Calendar	2014-2019	Respiratory, thoracic and mediastinal disorders	1080	5338	6618	39520	1.20819	1.12607	0.199707	0.101703	TRUE
Rituximab	Calendar	2014-2019	Nervous system disorders	989	5429	6509	39629	1.10911	1.03138	0.110773	0.009079	TRUE
Rituximab	Calendar	2014-2019	Skin and subcutaneous tissue disorders	751	5667	4917	41221	1.11098	1.02386	0.117173	0.001581	TRUE
Rituximab	Calendar	2014-2019	General disorders and administration site conditions	2319	4099	15926	30212	1.07324	1.01639	0.057514	-0.012247	FALSE
Rituximab	Calendar	2014-2019	Infections and infestations	1594	4824	10856	35282	1.0739	1.01078	0.067963	-0.013952	FALSE
Rituximab	Calendar	2014-2019	Gastrointestinal disorders	1144	5274	8169	37969	1.0082	0.941686	0.008224	-0.086575	FALSE
Rituximab	Calendar	2014-2019	Product issues	22	6396	100	46038	1.58355	0.997373	0.521613	-0.134503	FALSE
Rituximab	Calendar	2014-2019	Renal and urinary disorders	370	6048	2738	43400	0.96972	0.867106	-0.037209	-0.198269	FALSE
Rituximab	Calendar	2014-2019	Metabolism and nutrition disorders	445	5973	3420	42718	0.930577	0.839988	-0.085234	-0.232347	FALSE
Rituximab	Calendar	2014-2019	Pregnancy, puerperium and perinatal conditions	11	6407	42	46096	1.88431	0.969662	0.659939	-0.261361	FALSE
Rituximab	Calendar	2014-2019	Cardiac disorders	534	5884	4456	41682	0.84893	0.77291	-0.190538	-0.324894	FALSE
Rituximab	Calendar	2014-2019	Investigations	911	5507	7854	38284	0.806361	0.748704	-0.232615	-0.33702	FALSE
Rituximab	Calendar	2014-2019	Psychiatric disorders	214	6204	1858	44280	0.822061	0.71184	-0.241454	-0.450166	FALSE
Rituximab	Calendar	2014-2019	Ear and labyrinth disorders	60	6358	463	45675	0.930954	0.710524	-0.091511	-0.482909	FALSE
Rituximab	Calendar	2014-2019	Musculoskeletal and connective tissue disorders	381	6037	3649	42489	0.734863	0.65903	-0.368876	-0.525979	FALSE
Rituximab	Calendar	2014-2019	Endocrine disorders	26	6392	183	45955	1.02145	0.67679	0.019003	-0.571605	FALSE
Rituximab	Calendar	2014-2019	Social circumstances	18	6400	116	46022	1.11583	0.678675	0.119704	-0.58788	FALSE
Rituximab	Calendar	2014-2019	Injury, poisoning and procedural complications	770	5648	8496	37642	0.604024	0.558204	-0.555029	-0.666914	FALSE
Rituximab	Calendar	2014-2019	Eye disorders	113	6305	1286	44852	0.625078	0.514794	-0.59319	-0.875676	FALSE
Rituximab	Calendar	2014-2019	Reproductive system and breast disorders	34	6384	333	45805	0.732579	0.514256	-0.392483	-0.903672	FALSE
Rituximab	Calendar	2014-2019	Congenital, familial and genetic disorders	15	6403	182	45956	0.591532	0.349169	-0.654273	-1.40474	FALSE
Rituximab	Calendar	2014-2019	Surgical and medical procedures	33	6385	1356	44782	0.170686	0.120724	-2.32834	-2.83001	FALSE
Rituximab	Calendar	2020-2024	Blood and lymphatic system disorders	2960	9951	11323	67461	1.77221	1.6932	0.557233	0.495857	TRUE
Rituximab	Calendar	2020-2024	Neoplasms benign, malignant and unspecified (incl cysts and polyps)	2487	10424	10357	68427	1.57629	1.50185	0.459248	0.393166	TRUE
Rituximab	Calendar	2020-2024	Injury, poisoning and procedural complications	3300	9611	14035	64749	1.58404	1.51653	0.434807	0.376714	TRUE
Rituximab	Calendar	2020-2024	Infections and infestations	3815	9096	18039	60745	1.41235	1.35521	0.309894	0.255718	TRUE
Rituximab	Calendar	2020-2024	Hepatobiliary disorders	443	12468	1993	76791	1.36902	1.23296	0.367521	0.217388	TRUE
Rituximab	Calendar	2020-2024	General disorders and administration site conditions	5113	7798	27871	50913	1.19776	1.1529	0.138597	0.091133	TRUE
Rituximab	Calendar	2020-2024	Respiratory, thoracic and mediastinal disorders	1461	11450	8076	70708	1.11716	1.05303	0.121376	0.03807	TRUE
Rituximab	Calendar	2020-2024	Congenital, familial and genetic disorders	58	12853	276	78508	1.2836	0.966512	0.292555	-0.115287	FALSE
Rituximab	Calendar	2020-2024	Renal and urinary disorders	618	12293	3743	75041	1.00788	0.923704	0.008868	-0.116555	FALSE
Rituximab	Calendar	2020-2024	Vascular disorders	744	12167	4622	74162	0.981162	0.905942	-0.022518	-0.136968	FALSE
Rituximab	Calendar	2020-2024	Immune system disorders	864	12047	5697	73087	0.920087	0.854366	-0.096731	-0.202872	FALSE
Rituximab	Calendar	2020-2024	Metabolism and nutrition disorders	712	12199	4839	73945	0.891885	0.822515	-0.134684	-0.251083	FALSE
Rituximab	Calendar	2020-2024	Cardiac disorders	878	12033	6074	72710	0.873454	0.811681	-0.15698	-0.262057	FALSE
Rituximab	Calendar	2020-2024	Gastrointestinal disorders	1555	11356	11424	67360	0.8074	0.762981	-0.232972	-0.312749	FALSE
Rituximab	Calendar	2020-2024	Skin and subcutaneous tissue disorders	913	11998	6725	72059	0.815376	0.758899	-0.236265	-0.339081	FALSE
Rituximab	Calendar	2020-2024	Investigations	1626	11285	12594	66190	0.757265	0.716473	-0.300264	-0.378205	FALSE
Rituximab	Calendar	2020-2024	Endocrine disorders	61	12850	379	78405	0.982045	0.748896	-0.025293	-0.417126	FALSE
Rituximab	Calendar	2020-2024	Pregnancy, puerperium and perinatal conditions	18	12893	85	78699	1.29261	0.777075	0.280382	-0.439763	FALSE
Rituximab	Calendar	2020-2024	Nervous system disorders	1268	11643	11214	67570	0.656217	0.617193	-0.470828	-0.558006	FALSE
Rituximab	Calendar	2020-2024	Reproductive system and breast disorders	64	12847	569	78215	0.684788	0.52849	-0.473848	-0.85013	FALSE
Rituximab	Calendar	2020-2024	Ear and labyrinth disorders	74	12837	741	78043	0.607133	0.477741	-0.627915	-0.9766	FALSE
Rituximab	Calendar	2020-2024	Musculoskeletal and connective tissue disorders	453	12458	5716	73068	0.46482	0.421624	-0.937972	-1.0796	FALSE
Rituximab	Calendar	2020-2024	Psychiatric disorders	230	12681	3202	75582	0.428126	0.374017	-1.06829	-1.26537	FALSE
Rituximab	Calendar	2020-2024	Eye disorders	155	12756	2197	76587	0.423587	0.359528	-1.09104	-1.33037	FALSE
Rituximab	Calendar	2020-2024	Product issues	18	12893	308	78476	0.355717	0.221072	-1.30802	-1.98921	FALSE
Rituximab	Calendar	2020-2024	Social circumstances	18	12893	366	78418	0.299125	0.186288	-1.53896	-2.21733	FALSE
Rituximab	Calendar	2020-2024	Surgical and medical procedures	101	12810	5344	73440	0.108352	0.088911	-2.91224	-3.20125	FALSE
Obinutuzumab	Calendar	2014-2019	Blood and lymphatic system disorders	506	1388	8755	41907	1.74498	1.57206	0.598116	0.452382	TRUE
Obinutuzumab	Calendar	2014-2019	Vascular disorders	173	1721	3600	47062	1.31411	1.11986	0.344196	0.111878	TRUE
Obinutuzumab	Calendar	2014-2019	Immune system disorders	91	1803	1917	48745	1.28337	1.0346	0.325214	0.011276	TRUE
Obinutuzumab	Calendar	2014-2019	Hepatobiliary disorders	68	1826	1423	49239	1.28858	1.00582	0.332615	-0.028159	FALSE
Obinutuzumab	Calendar	2014-2019	Cardiac disorders	195	1699	4795	45867	1.09787	0.943863	0.115297	-0.103936	FALSE
Obinutuzumab	Calendar	2014-2019	Respiratory, thoracic and mediastinal disorders	269	1625	7429	43233	0.96335	0.844777	-0.045132	-0.234432	FALSE
Obinutuzumab	Calendar	2014-2019	Investigations	291	1603	8474	42188	0.903774	0.795943	-0.11874	-0.301442	FALSE
Obinutuzumab	Calendar	2014-2019	Metabolism and nutrition disorders	130	1764	3735	46927	0.925927	0.77246	-0.099821	-0.363686	FALSE
Obinutuzumab	Calendar	2014-2019	Infections and infestations	348	1546	12102	38560	0.717215	0.637341	-0.366405	-0.535053	FALSE
Obinutuzumab	Calendar	2014-2019	Nervous system disorders	196	1698	7302	43360	0.685434	0.590004	-0.462061	-0.679523	FALSE
Obinutuzumab	Calendar	2014-2019	Injury, poisoning and procedural complications	238	1656	9028	41634	0.662786	0.577488	-0.487636	-0.686761	FALSE
Obinutuzumab	Calendar	2014-2019	General disorders and administration site conditions	430	1464	17815	32847	0.541548	0.485602	-0.612244	-0.766163	FALSE
Obinutuzumab	Calendar	2014-2019	Renal and urinary disorders	75	1819	3033	47629	0.647482	0.512475	-0.573425	-0.91422	FALSE
Obinutuzumab	Calendar	2014-2019	Gastrointestinal disorders	205	1689	9108	41554	0.55375	0.478181	-0.709279	-0.921944	FALSE
Obinutuzumab	Calendar	2014-2019	Psychiatric disorders	49	1845	2023	48639	0.638541	0.479156	-0.599128	-1.01679	FALSE
Obinutuzumab	Calendar	2014-2019	Neoplasms benign, malignant and unspecified (incl cysts and polyps)	149	1745	7351	43311	0.503086	0.424818	-0.855678	-1.10171	FALSE
Obinutuzumab	Calendar	2014-2019	Skin and subcutaneous tissue disorders	111	1783	5557	45105	0.505308	0.416304	-0.874869	-1.15722	FALSE
Obinutuzumab	Calendar	2014-2019	Musculoskeletal and connective tissue disorders	54	1840	3976	46686	0.344601	0.262394	-1.41176	-1.80844	FALSE
Obinutuzumab	Calendar	2014-2019	Reproductive system and breast disorders	6	1888	361	50301	0.442811	0.197364	-1.02734	-2.13002	FALSE
Obinutuzumab	Calendar	2014-2019	Eye disorders	16	1878	1383	49279	0.303574	0.185054	-1.59835	-2.30517	FALSE
Obinutuzumab	Calendar	2014-2019	Product issues	2	1892	120	50542	0.445226	0.109991	-0.857224	-2.54446	FALSE
Obinutuzumab	Calendar	2014-2019	Endocrine disorders	3	1891	206	50456	0.388575	0.124182	-1.09952	-2.55723	FALSE
Obinutuzumab	Calendar	2014-2019	Social circumstances	2	1892	132	50530	0.404654	0.100072	-0.967733	-2.65318	FALSE
Obinutuzumab	Calendar	2014-2019	Congenital, familial and genetic disorders	1	1893	196	50466	0.136017	0.019053	-2.0248	-4.0763	FALSE
Obinutuzumab	Calendar	2014-2019	Pregnancy, puerperium and perinatal conditions	0	1894	53	50609					FALSE
Obinutuzumab	Calendar	2014-2019	Surgical and medical procedures	4	1890	1385	49277	0.0753	0.028191	-3.35375	-4.64796	FALSE
Obinutuzumab	Calendar	2014-2019	Ear and labyrinth disorders	1	1893	522	50140	0.050741	0.00713	-3.31414	-5.35925	FALSE
Obinutuzumab	Calendar	2020-2024	Infections and infestations	1027	2170	20827	67671	1.53775	1.42544	0.429721	0.325747	TRUE
Obinutuzumab	Calendar	2020-2024	Blood and lymphatic system disorders	643	2554	13640	74858	1.3817	1.26482	0.367575	0.241712	TRUE
Obinutuzumab	Calendar	2020-2024	Respiratory, thoracic and mediastinal disorders	414	2783	9123	79375	1.29429	1.16471	0.31483	0.162301	TRUE
Obinutuzumab	Calendar	2020-2024	Hepatobiliary disorders	113	3084	2323	86175	1.35924	1.12157	0.406788	0.126114	TRUE
Obinutuzumab	Calendar	2020-2024	Injury, poisoning and procedural complications	682	2515	16653	71845	1.1699	1.0732	0.173538	0.051061	TRUE
Obinutuzumab	Calendar	2020-2024	Investigations	561	2636	13659	74839	1.16607	1.06258	0.177449	0.044294	TRUE
Obinutuzumab	Calendar	2020-2024	Vascular disorders	196	3001	5170	83328	1.05267	0.908574	0.066129	-0.148682	FALSE
Obinutuzumab	Calendar	2020-2024	General disorders and administration site conditions	903	2294	32081	56417	0.69224	0.640163	-0.348933	-0.457528	FALSE
Obinutuzumab	Calendar	2020-2024	Skin and subcutaneous tissue disorders	218	2979	7420	81078	0.799623	0.695465	-0.288122	-0.491682	FALSE
Obinutuzumab	Calendar	2020-2024	Cardiac disorders	197	3000	6755	81743	0.79464	0.686504	-0.298336	-0.511822	FALSE
Obinutuzumab	Calendar	2020-2024	Gastrointestinal disorders	338	2859	12641	75857	0.709442	0.632817	-0.420381	-0.586306	FALSE
Obinutuzumab	Calendar	2020-2024	Immune system disorders	170	3027	6391	82107	0.721519	0.61695	-0.426694	-0.655356	FALSE
Obinutuzumab	Calendar	2020-2024	Metabolism and nutrition disorders	137	3060	5414	83084	0.687066	0.577711	-0.496035	-0.749333	FALSE
Obinutuzumab	Calendar	2020-2024	Nervous system disorders	251	2946	12231	76267	0.53127	0.466374	-0.792043	-0.981873	FALSE
Obinutuzumab	Calendar	2020-2024	Neoplasms benign, malignant and unspecified (incl cysts and polyps)	248	2949	12596	75902	0.506754	0.444555	-0.85047	-1.0413	FALSE
Obinutuzumab	Calendar	2020-2024	Renal and urinary disorders	85	3112	4276	84222	0.537981	0.432754	-0.832298	-1.15018	FALSE
Obinutuzumab	Calendar	2020-2024	Musculoskeletal and connective tissue disorders	110	3087	6059	82439	0.484828	0.400148	-0.961664	-1.24217	FALSE
Obinutuzumab	Calendar	2020-2024	Reproductive system and breast disorders	14	3183	619	87879	0.624433	0.367213	-0.6236	-1.37891	FALSE
Obinutuzumab	Calendar	2020-2024	Psychiatric disorders	56	3141	3376	85122	0.449531	0.344376	-1.0827	-1.47105	FALSE
Obinutuzumab	Calendar	2020-2024	Ear and labyrinth disorders	15	3182	800	87698	0.516762	0.309689	-0.880586	-1.61057	FALSE
Obinutuzumab	Calendar	2020-2024	Eye disorders	33	3164	2319	86179	0.387595	0.274382	-1.28863	-1.78937	FALSE
Obinutuzumab	Calendar	2020-2024	Congenital, familial and genetic disorders	5	3192	329	88169	0.419785	0.173445	-1.07987	-2.26931	FALSE
Obinutuzumab	Calendar	2020-2024	Endocrine disorders	6	3191	434	88064	0.381534	0.170332	-1.2265	-2.32675	FALSE
Obinutuzumab	Calendar	2020-2024	Pregnancy, puerperium and perinatal conditions	1	3196	102	88396	0.27116	0.037819	-1.21008	-3.27044	FALSE
Obinutuzumab	Calendar	2020-2024	Product issues	2	3195	324	88174	0.170355	0.042404	-2.04778	-3.72198	FALSE
Obinutuzumab	Calendar	2020-2024	Surgical and medical procedures	13	3184	5432	83066	0.062436	0.036188	-3.76954	-4.54319	FALSE
Obinutuzumab	Calendar	2020-2024	Social circumstances	1	3196	383	88115	0.071985	0.010111	-2.85069	-4.89682	FALSE
Rituximab	COVID_exclusion	COVID exclusion	Blood and lymphatic system disorders	5799	17471	21582	110480	1.69913	1.64382	0.499332	0.455327	TRUE
Rituximab	COVID_exclusion	COVID exclusion	Hepatobiliary disorders	992	22278	3657	128405	1.56348	1.45546	0.509353	0.407512	TRUE
Rituximab	COVID_exclusion	COVID exclusion	Neoplasms benign, malignant and unspecified (incl cysts and polyps)	4248	19022	18410	113652	1.37864	1.32893	0.323473	0.273236	TRUE
Rituximab	COVID_exclusion	COVID exclusion	Infections and infestations	5751	17519	28191	103871	1.20953	1.17078	0.177525	0.134055	TRUE
Rituximab	COVID_exclusion	COVID exclusion	Respiratory, thoracic and mediastinal disorders	3200	20070	15695	116367	1.18215	1.13481	0.176791	0.119884	TRUE
Rituximab	COVID_exclusion	COVID exclusion	Vascular disorders	1669	21601	8490	123572	1.12459	1.06501	0.132859	0.055388	TRUE
Rituximab	COVID_exclusion	COVID exclusion	General disorders and administration site conditions	8451	14819	46096	85966	1.06354	1.03312	0.048449	0.011916	TRUE
Rituximab	COVID_exclusion	COVID exclusion	Injury, poisoning and procedural complications	4092	19178	22657	109405	1.03031	0.993223	0.030119	-0.020302	FALSE
Rituximab	COVID_exclusion	COVID exclusion	Immune system disorders	1299	21971	7460	124602	0.987519	0.929409	-0.014731	-0.101631	FALSE
Rituximab	COVID_exclusion	COVID exclusion	Renal and urinary disorders	1239	22031	7136	124926	0.984544	0.925356	-0.018283	-0.107194	FALSE
Rituximab	COVID_exclusion	COVID exclusion	Pregnancy, puerperium and perinatal conditions	37	23233	154	131908	1.3641	0.95254	0.352447	-0.160047	FALSE
Rituximab	COVID_exclusion	COVID exclusion	Gastrointestinal disorders	3313	19957	20781	111281	0.888957	0.854407	-0.123701	-0.17897	FALSE
Rituximab	COVID_exclusion	COVID exclusion	Skin and subcutaneous tissue disorders	1965	21305	12356	119706	0.89355	0.850156	-0.126783	-0.197585	FALSE
Rituximab	COVID_exclusion	COVID exclusion	Cardiac disorders	1782	21488	11190	120872	0.895792	0.850355	-0.125089	-0.199305	FALSE
Rituximab	COVID_exclusion	COVID exclusion	Nervous system disorders	2887	20383	18646	113416	0.861524	0.826138	-0.160134	-0.21901	FALSE
Rituximab	COVID_exclusion	COVID exclusion	Metabolism and nutrition disorders	1404	21866	8944	123118	0.883868	0.834	-0.142992	-0.226221	FALSE
Rituximab	COVID_exclusion	COVID exclusion	Investigations	3148	20122	21551	110511	0.802235	0.770546	-0.233148	-0.289521	FALSE
Rituximab	COVID_exclusion	COVID exclusion	Congenital, familial and genetic disorders	93	23177	529	131533	0.997711	0.80002	-0.005088	-0.324665	FALSE
Rituximab	COVID_exclusion	COVID exclusion	Endocrine disorders	98	23172	612	131450	0.908389	0.733599	-0.119043	-0.428885	FALSE
Rituximab	COVID_exclusion	COVID exclusion	Ear and labyrinth disorders	183	23087	1235	130827	0.83968	0.718482	-0.21508	-0.4416	FALSE
Rituximab	COVID_exclusion	COVID exclusion	Musculoskeletal and connective tissue disorders	1040	22230	9583	122479	0.597935	0.559988	-0.613404	-0.708157	FALSE
Rituximab	COVID_exclusion	COVID exclusion	Psychiatric disorders	576	22694	5251	126811	0.612952	0.561777	-0.599222	-0.725928	FALSE
Rituximab	COVID_exclusion	COVID exclusion	Eye disorders	376	22894	3598	128464	0.58639	0.526804	-0.661952	-0.818076	FALSE
Rituximab	COVID_exclusion	COVID exclusion	Reproductive system and breast disorders	106	23164	926	131136	0.648042	0.529799	-0.541663	-0.83503	FALSE
Rituximab	COVID_exclusion	COVID exclusion	Product issues	48	23222	410	131652	0.66372	0.492026	-0.509683	-0.943552	FALSE
Rituximab	COVID_exclusion	COVID exclusion	Social circumstances	50	23220	508	131554	0.557633	0.416905	-0.732617	-1.15491	FALSE
Rituximab	COVID_exclusion	COVID exclusion	Surgical and medical procedures	168	23102	6695	125367	0.136173	0.116767	-2.60657	-2.83168	FALSE
Obinutuzumab	COVID_exclusion	COVID exclusion	Blood and lymphatic system disorders	1092	3429	26289	124522	1.50844	1.40731	0.453616	0.355629	TRUE
Obinutuzumab	COVID_exclusion	COVID exclusion	Hepatobiliary disorders	174	4347	4475	146336	1.30893	1.12164	0.359865	0.133934	TRUE
Obinutuzumab	COVID_exclusion	COVID exclusion	Vascular disorders	358	4163	9801	141010	1.23725	1.10851	0.274645	0.114363	TRUE
Obinutuzumab	COVID_exclusion	COVID exclusion	Injury, poisoning and procedural complications	870	3651	25879	124932	1.15036	1.06708	0.159714	0.052242	TRUE
Obinutuzumab	COVID_exclusion	COVID exclusion	Investigations	787	3734	23912	126899	1.11852	1.03448	0.130111	0.017938	TRUE
Obinutuzumab	COVID_exclusion	COVID exclusion	Respiratory, thoracic and mediastinal disorders	603	3918	18292	132519	1.11499	1.02196	0.132279	0.006164	TRUE
Obinutuzumab	COVID_exclusion	COVID exclusion	Cardiac disorders	378	4143	12594	138217	1.00132	0.899825	0.001302	-0.154547	FALSE
Obinutuzumab	COVID_exclusion	COVID exclusion	Immune system disorders	241	4280	8518	142293	0.940631	0.824652	-0.081211	-0.273652	FALSE
Obinutuzumab	COVID_exclusion	COVID exclusion	Infections and infestations	805	3716	33137	117674	0.769285	0.712156	-0.295362	-0.406064	FALSE
Obinutuzumab	COVID_exclusion	COVID exclusion	General disorders and administration site conditions	1269	3252	53278	97533	0.714356	0.668913	-0.323247	-0.414835	FALSE
Obinutuzumab	COVID_exclusion	COVID exclusion	Metabolism and nutrition disorders	251	4270	10097	140714	0.819202	0.720136	-0.262417	-0.450891	FALSE
Obinutuzumab	COVID_exclusion	COVID exclusion	Skin and subcutaneous tissue disorders	320	4201	14001	136810	0.744314	0.663465	-0.380685	-0.548606	FALSE
Obinutuzumab	COVID_exclusion	COVID exclusion	Gastrointestinal disorders	521	4000	23573	127238	0.703039	0.641027	-0.428308	-0.562379	FALSE
Obinutuzumab	COVID_exclusion	COVID exclusion	Nervous system disorders	420	4101	21113	129698	0.629134	0.568431	-0.576664	-0.724456	FALSE
Obinutuzumab	COVID_exclusion	COVID exclusion	Renal and urinary disorders	152	4369	8223	142588	0.603273	0.512413	-0.678275	-0.917208	FALSE
Obinutuzumab	COVID_exclusion	COVID exclusion	Neoplasms benign, malignant and unspecified (incl cysts and polyps)	379	4142	22279	128532	0.527892	0.474732	-0.797839	-0.952619	FALSE
Obinutuzumab	COVID_exclusion	COVID exclusion	Psychiatric disorders	94	4427	5733	145078	0.537326	0.437298	-0.845121	-1.14636	FALSE
Obinutuzumab	COVID_exclusion	COVID exclusion	Musculoskeletal and connective tissue disorders	151	4370	10472	140339	0.463067	0.393243	-1.02948	-1.26872	FALSE
Obinutuzumab	COVID_exclusion	COVID exclusion	Reproductive system and breast disorders	18	4503	1014	149797	0.590522	0.370186	-0.709604	-1.37887	FALSE
Obinutuzumab	COVID_exclusion	COVID exclusion	Eye disorders	46	4475	3928	146883	0.384384	0.286991	-1.31228	-1.73761	FALSE
Obinutuzumab	COVID_exclusion	COVID exclusion	Ear and labyrinth disorders	15	4506	1403	149408	0.3545	0.212954	-1.40288	-2.12944	FALSE
Obinutuzumab	COVID_exclusion	COVID exclusion	Endocrine disorders	8	4513	702	150109	0.379048	0.188695	-1.26956	-2.23829	FALSE
Obinutuzumab	COVID_exclusion	COVID exclusion	Product issues	4	4517	454	150357	0.293277	0.109548	-1.52226	-2.8203	FALSE
Obinutuzumab	COVID_exclusion	COVID exclusion	Congenital, familial and genetic disorders	5	4516	617	150194	0.269515	0.111725	-1.67327	-2.85759	FALSE
Obinutuzumab	COVID_exclusion	COVID exclusion	Social circumstances	3	4518	555	150256	0.179769	0.057779	-2.11045	-3.55888	FALSE
Obinutuzumab	COVID_exclusion	COVID exclusion	Surgical and medical procedures	15	4506	6848	143963	0.069982	0.04213	-3.64975	-4.3731	FALSE

## Sheet: Pooled_PT_Rituximab
PT	SOC	a	b	c	d	ROR	ROR025	IC	IC025	Candidate_signal	Excluded_nonclinical_PT
off label use	Injury, poisoning and procedural complications	2485	21957	9573	127170	1.50345	1.4353	0.442259	0.377259	TRUE	TRUE
disease progression	General disorders and administration site conditions	1826	22616	5827	130916	1.81398	1.71789	0.65328	0.576924	TRUE	TRUE
neutropenia	Blood and lymphatic system disorders	1695	22747	5352	131391	1.82934	1.729	0.664833	0.585613	TRUE	FALSE
febrile neutropenia	Blood and lymphatic system disorders	1635	22807	4788	131955	1.9757	1.8646	0.746481	0.665422	TRUE	FALSE
pyrexia	General disorders and administration site conditions	1439	23003	5896	130847	1.3883	1.30835	0.371039	0.286765	TRUE	FALSE
death	General disorders and administration site conditions	1337	23105	10098	126645	0.725735	0.684334	-0.375004	-0.459479	FALSE	TRUE
pneumonia	Infections and infestations	1226	23216	6091	130652	1.13274	1.06366	0.143646	0.053599	TRUE	FALSE
thrombocytopenia	Blood and lymphatic system disorders	1157	23285	3511	133232	1.88554	1.76178	0.707745	0.612046	TRUE	FALSE
anaemia	Blood and lymphatic system disorders	1110	23332	3437	133306	1.84519	1.72203	0.685796	0.588277	TRUE	FALSE
infection	Infections and infestations	896	23546	2634	134109	1.93746	1.79377	0.741671	0.632929	TRUE	FALSE
covid-19	Infections and infestations	878	23564	3550	133193	1.39797	1.29675	0.386068	0.278657	TRUE	FALSE
nausea	Gastrointestinal disorders	820	23622	4079	132664	1.12901	1.04609	0.141992	0.032332	TRUE	FALSE
dyspnoea	Respiratory, thoracic and mediastinal disorders	791	23651	3167	133576	1.41061	1.3033	0.397295	0.284156	TRUE	FALSE
fatigue	General disorders and administration site conditions	758	23684	6865	129878	0.605493	0.561021	-0.608364	-0.719028	FALSE	FALSE
diarrhoea	Gastrointestinal disorders	729	23713	6454	130289	0.620611	0.574145	-0.578883	-0.691795	FALSE	FALSE
chills	General disorders and administration site conditions	704	23738	1425	135318	2.81624	2.5704	1.12164	0.995533	TRUE	FALSE
infusion related reaction	Injury, poisoning and procedural complications	637	23805	996	135747	3.64705	3.29872	1.35867	1.22328	TRUE	FALSE
sepsis	Infections and infestations	618	23824	2622	134121	1.3269	1.21425	0.3299	0.202604	TRUE	FALSE
vomiting	Gastrointestinal disorders	576	23866	2253	134490	1.44069	1.31335	0.423743	0.291243	TRUE	FALSE
drug ineffective	General disorders and administration site conditions	563	23879	3358	133385	0.936523	0.855647	-0.078986	-0.209638	FALSE	TRUE
rash	Skin and subcutaneous tissue disorders	559	23883	3423	133320	0.911615	0.832764	-0.111483	-0.242414	FALSE	FALSE
progressive multifocal leukoencephalopathy	Infections and infestations	550	23892	521	136222	6.01894	5.33505	1.75223	1.60037	TRUE	FALSE
leukopenia	Blood and lymphatic system disorders	540	23902	1035	135708	2.96227	2.66713	1.17267	1.02825	TRUE	FALSE
no adverse event	General disorders and administration site conditions	509	23933	398	136345	7.28579	6.3857	1.87862	1.71838	TRUE	TRUE
platelet count decreased	Investigations	501	23941	3446	133297	0.80947	0.736316	-0.25651	-0.393911	FALSE	FALSE
white blood cell count decreased	Investigations	487	23955	3188	133555	0.851676	0.77345	-0.194509	-0.334191	FALSE	FALSE
pancytopenia	Blood and lymphatic system disorders	484	23958	2108	134635	1.29028	1.16779	0.29903	0.155634	TRUE	FALSE
asthenia	General disorders and administration site conditions	483	23959	3581	133162	0.749643	0.681025	-0.351255	-0.490665	FALSE	FALSE
hypotension	Vascular disorders	477	23965	2041	134702	1.31363	1.18788	0.31972	0.175123	TRUE	FALSE
intentional product use issue	Injury, poisoning and procedural complications	454	23988	737	136006	3.49263	3.10469	1.32386	1.16427	TRUE	TRUE
diffuse large b-cell lymphoma recurrent	Neoplasms benign, malignant and unspecified (incl cysts and polyps)	424	24018	710	136033	3.38232	2.99663	1.29574	1.13109	TRUE	TRUE
myelosuppression	Blood and lymphatic system disorders	412	24030	965	135778	2.41238	2.14782	0.97601	0.813573	TRUE	FALSE
bone marrow failure	Blood and lymphatic system disorders	397	24045	772	135971	2.908	2.57447	1.15748	0.989496	TRUE	FALSE
acute kidney injury	Renal and urinary disorders	361	24081	1966	134777	1.0277	0.917829	0.03215	-0.131436	FALSE	FALSE
respiratory failure	Respiratory, thoracic and mediastinal disorders	355	24087	1182	135561	1.6903	1.50004	0.603981	0.433731	TRUE	FALSE
septic shock	Infections and infestations	352	24090	1247	135496	1.58769	1.40944	0.534994	0.364777	TRUE	FALSE
diffuse large b-cell lymphoma	Neoplasms benign, malignant and unspecified (incl cysts and polyps)	346	24096	2273	134470	0.849488	0.758012	-0.198926	-0.364322	FALSE	TRUE
mucosal inflammation	General disorders and administration site conditions	339	24103	818	135925	2.33709	2.05764	0.945039	0.76654	TRUE	FALSE
neuropathy peripheral	Nervous system disorders	339	24103	1332	135411	1.42981	1.26811	0.417613	0.245416	TRUE	FALSE
neutrophil count decreased	Investigations	333	24109	1793	134950	1.03958	0.924095	0.045894	-0.124477	FALSE	FALSE
pruritus	Skin and subcutaneous tissue disorders	321	24121	1445	135298	1.24604	1.10325	0.259716	0.084352	TRUE	FALSE
myelodysplastic syndrome	Neoplasms benign, malignant and unspecified (incl cysts and polyps)	303	24139	1010	135733	1.68689	1.48257	0.602216	0.418074	TRUE	FALSE
cough	Respiratory, thoracic and mediastinal disorders	302	24140	1977	134766	0.852792	0.754949	-0.194551	-0.371508	FALSE	FALSE
tumour lysis syndrome	Metabolism and nutrition disorders	298	24144	1477	135266	1.13036	0.997317	0.145499	-0.035382	FALSE	FALSE
cytokine release syndrome	Immune system disorders	297	24145	4272	132471	0.381433	0.338838	-1.21963	-1.39268	FALSE	FALSE
constipation	Gastrointestinal disorders	296	24146	1937	134806	0.853151	0.754349	-0.194087	-0.372816	FALSE	FALSE
abdominal pain	Gastrointestinal disorders	291	24151	1203	135540	1.35756	1.19353	0.358805	0.173693	TRUE	FALSE
covid-19 pneumonia	Infections and infestations	290	24152	718	136025	2.27478	1.98343	0.918027	0.725551	TRUE	FALSE
general physical health deterioration	General disorders and administration site conditions	290	24152	1004	135739	1.62336	1.4235	0.560071	0.372389	TRUE	FALSE
weight decreased	Investigations	290	24152	1867	134876	0.867432	0.765914	-0.173746	-0.354448	FALSE	FALSE
pleural effusion	Respiratory, thoracic and mediastinal disorders	288	24154	1755	134988	0.91711	0.809055	-0.105641	-0.287483	FALSE	FALSE
lymphoma	Neoplasms benign, malignant and unspecified (incl cysts and polyps)	288	24154	889	135854	1.82211	1.59424	0.686008	0.496111	TRUE	TRUE
atrial fibrillation	Cardiac disorders	286	24156	3375	133368	0.467863	0.414342	-0.954845	-1.13224	FALSE	FALSE
decreased appetite	Metabolism and nutrition disorders	285	24157	2130	134613	0.745606	0.658403	-0.361206	-0.542152	FALSE	FALSE
renal failure	Renal and urinary disorders	273	24169	1112	135631	1.37771	1.20603	0.375733	0.18448	TRUE	FALSE
hypersensitivity	Immune system disorders	270	24172	592	136151	2.56892	2.2231	1.03921	0.837829	TRUE	FALSE
lymphadenopathy	Blood and lymphatic system disorders	267	24175	1482	135261	1.00802	0.884231	0.008784	-0.180975	FALSE	FALSE
pulmonary embolism	Respiratory, thoracic and mediastinal disorders	263	24179	805	135938	1.8368	1.59703	0.694736	0.495965	TRUE	FALSE
haemoglobin decreased	Investigations	260	24182	2086	134657	0.694058	0.609674	-0.451484	-0.640246	FALSE	FALSE
malaise	General disorders and administration site conditions	258	24184	1855	134888	0.775749	0.680534	-0.312185	-0.502628	FALSE	FALSE
hypertension	Vascular disorders	243	24199	1435	135308	0.946848	0.825912	-0.067044	-0.265198	FALSE	FALSE
headache	Nervous system disorders	242	24200	2240	134503	0.60046	0.525509	-0.635623	-0.830044	FALSE	FALSE
pneumonitis	Respiratory, thoracic and mediastinal disorders	240	24202	682	136061	1.97838	1.70666	0.773692	0.564524	TRUE	FALSE
agranulocytosis	Blood and lymphatic system disorders	238	24204	480	136263	2.79143	2.38827	1.11911	0.903237	TRUE	FALSE
alanine aminotransferase increased	Investigations	235	24207	533	136210	2.4809	2.12663	1.00474	0.789594	TRUE	FALSE
product use issue	Injury, poisoning and procedural complications	235	24207	875	135868	1.50743	1.30441	0.477722	0.270462	TRUE	TRUE
back pain	Musculoskeletal and connective tissue disorders	234	24208	1387	135356	0.943318	0.820745	-0.071635	-0.273491	FALSE	FALSE
cytopenia	Blood and lymphatic system disorders	230	24212	887	135856	1.45496	1.25773	0.43782	0.228838	TRUE	FALSE
haematotoxicity	Blood and lymphatic system disorders	228	24214	545	136198	2.35311	2.01485	0.952034	0.734553	TRUE	FALSE
lymphopenia	Blood and lymphatic system disorders	227	24215	488	136255	2.61742	2.23476	1.05711	0.837269	TRUE	FALSE
dizziness	Nervous system disorders	226	24216	2214	134529	0.56708	0.494204	-0.70934	-0.91002	FALSE	FALSE
urinary tract infection	Infections and infestations	222	24220	1737	135006	0.712413	0.619115	-0.419324	-0.623694	FALSE	FALSE
dehydration	Metabolism and nutrition disorders	221	24221	1423	135320	0.867675	0.752535	-0.173968	-0.380726	FALSE	FALSE
pain	General disorders and administration site conditions	217	24225	2015	134728	0.598934	0.520323	-0.639577	-0.844771	FALSE	FALSE
interstitial lung disease	Respiratory, thoracic and mediastinal disorders	213	24229	1027	135716	1.16173	1.00171	0.177794	-0.036212	FALSE	FALSE
hypogammaglobulinaemia	Immune system disorders	210	24232	636	136107	1.85461	1.5858	0.704952	0.482528	TRUE	FALSE
blood lactate dehydrogenase increased	Investigations	207	24235	746	135997	1.5571	1.33409	0.513916	0.292695	TRUE	FALSE
therapy partial responder	General disorders and administration site conditions	205	24237	404	136339	2.85439	2.41146	1.13958	0.906668	TRUE	TRUE
cardiac failure	Cardiac disorders	204	24238	1010	135733	1.13109	0.972499	0.14619	-0.072098	FALSE	FALSE
acute myeloid leukaemia	Neoplasms benign, malignant and unspecified (incl cysts and polyps)	203	24239	615	136128	1.85376	1.58087	0.704396	0.478205	TRUE	FALSE
herpes zoster	Infections and infestations	203	24239	770	135973	1.47891	1.26626	0.456173	0.233586	TRUE	FALSE
product use in unapproved indication	Injury, poisoning and procedural complications	202	24240	1919	134824	0.585479	0.506136	-0.669089	-0.881507	FALSE	TRUE
therapy non-responder	General disorders and administration site conditions	195	24247	496	136247	2.20913	1.87081	0.887658	0.653791	TRUE	TRUE
disease recurrence	General disorders and administration site conditions	193	24249	376	136367	2.88659	2.42537	1.14976	0.909537	TRUE	TRUE
malignant neoplasm progression	Neoplasms benign, malignant and unspecified (incl cysts and polyps)	188	24254	1740	135003	0.601407	0.517071	-0.635059	-0.855403	FALSE	TRUE
arthralgia	Musculoskeletal and connective tissue disorders	187	24255	2155	134588	0.481503	0.414416	-0.922347	-1.14149	FALSE	FALSE
pneumocystis jirovecii pneumonia	Infections and infestations	185	24257	582	136161	1.78429	1.51139	0.663121	0.426929	TRUE	FALSE
multiple organ dysfunction syndrome	General disorders and administration site conditions	184	24258	750	135993	1.37536	1.16987	0.373679	0.141101	TRUE	FALSE
aspartate aminotransferase increased	Investigations	183	24259	532	136211	1.93143	1.63189	0.74778	0.508906	TRUE	FALSE
hypokalaemia	Metabolism and nutrition disorders	182	24260	556	136187	1.83756	1.55348	0.694712	0.456079	TRUE	FALSE
stomatitis	Gastrointestinal disorders	181	24261	1048	135695	0.96599	0.824516	-0.043102	-0.272664	FALSE	FALSE
deep vein thrombosis	Vascular disorders	174	24268	545	136198	1.7918	1.50985	0.667465	0.423901	TRUE	FALSE
tremor	Nervous system disorders	170	24272	785	135958	1.21305	1.02713	0.228328	-0.011633	FALSE	FALSE
neoplasm progression	Neoplasms benign, malignant and unspecified (incl cysts and polyps)	169	24273	470	136273	2.01872	1.69238	0.793934	0.544599	TRUE	TRUE
urticaria	Skin and subcutaneous tissue disorders	169	24273	445	136298	2.13252	1.78546	0.850821	0.600428	TRUE	FALSE
toxicity to various agents	Injury, poisoning and procedural complications	168	24274	972	135771	0.966738	0.820237	-0.042258	-0.280471	FALSE	TRUE
hepatitis b	Infections and infestations	165	24277	411	136332	2.25447	1.88093	0.907477	0.652981	TRUE	FALSE
erythema	Skin and subcutaneous tissue disorders	163	24279	732	136011	1.24744	1.0521	0.260878	0.015434	TRUE	FALSE
hypoxia	Respiratory, thoracic and mediastinal disorders	163	24279	663	136080	1.37796	1.16033	0.37561	0.128592	TRUE	FALSE
chest discomfort	General disorders and administration site conditions	163	24279	422	136321	2.16874	1.80919	0.867911	0.61265	TRUE	FALSE
neoplasm malignant	Neoplasms benign, malignant and unspecified (incl cysts and polyps)	162	24280	447	136296	2.03443	1.69885	0.80181	0.547034	TRUE	FALSE
oxygen saturation decreased	Investigations	162	24280	427	136316	2.13003	1.7767	0.849381	0.593699	TRUE	FALSE
cytomegalovirus infection	Infections and infestations	161	24281	678	136065	1.33069	1.11999	0.335583	0.087613	TRUE	FALSE
gastrointestinal haemorrhage	Gastrointestinal disorders	160	24282	621	136122	1.44435	1.21331	0.429037	0.178951	TRUE	FALSE
syncope	Nervous system disorders	160	24282	703	136040	1.27511	1.07337	0.28632	0.038262	TRUE	FALSE
tachycardia	Cardiac disorders	153	24289	651	136092	1.31684	1.10364	0.323431	0.069287	TRUE	FALSE
chest pain	General disorders and administration site conditions	147	24295	854	135889	0.96278	0.807767	-0.047417	-0.301873	FALSE	FALSE
renal impairment	Renal and urinary disorders	140	24302	713	136030	1.09909	0.916475	0.111622	-0.15102	FALSE	FALSE
confusional state	Psychiatric disorders	138	24304	1130	135613	0.681435	0.57074	-0.476753	-0.734903	FALSE	FALSE
myocardial infarction	Cardiac disorders	136	24306	808	135935	0.941337	0.784563	-0.074911	-0.339043	FALSE	FALSE
anaphylactic reaction	Immune system disorders	136	24306	134	136609	5.70427	4.49181	1.70246	1.39967	TRUE	FALSE
ill-defined disorder	General disorders and administration site conditions	135	24307	212	136531	3.57683	2.88126	1.3387	1.04659	TRUE	TRUE
oedema peripheral	General disorders and administration site conditions	135	24307	1006	135737	0.749381	0.625829	-0.356931	-0.619024	FALSE	FALSE
blood creatinine increased	Investigations	135	24307	667	136076	1.13307	0.941252	0.147667	-0.120233	FALSE	FALSE
neutropenic sepsis	Infections and infestations	134	24308	511	136232	1.46965	1.21447	0.448033	0.17464	TRUE	FALSE
hepatotoxicity	Hepatobiliary disorders	132	24310	253	136490	2.92934	2.37237	1.15965	0.869212	TRUE	FALSE
alopecia	Skin and subcutaneous tissue disorders	132	24310	659	136084	1.12127	0.929659	0.135223	-0.135508	FALSE	FALSE
blood pressure decreased	Investigations	132	24310	427	136316	1.73344	1.42538	0.63037	0.351712	TRUE	FALSE
flushing	Vascular disorders	130	24312	198	136545	3.68751	2.95435	1.36411	1.0657	TRUE	FALSE
febrile bone marrow aplasia	Blood and lymphatic system disorders	130	24312	250	136493	2.9194	2.3608	1.15628	0.86372	TRUE	FALSE
cardiac arrest	Cardiac disorders	130	24312	596	136147	1.22148	1.00989	0.235844	-0.038365	FALSE	FALSE
chronic lymphocytic leukaemia	Neoplasms benign, malignant and unspecified (incl cysts and polyps)	128	24314	1393	135350	0.511518	0.426598	-0.845503	-1.11044	FALSE	TRUE
b-cell lymphoma recurrent	Neoplasms benign, malignant and unspecified (incl cysts and polyps)	128	24314	192	136551	3.7441	2.99251	1.37672	1.07562	TRUE	TRUE
lymphocyte count decreased	Investigations	126	24316	722	136021	0.976219	0.807514	-0.030839	-0.305696	FALSE	FALSE
colitis	Gastrointestinal disorders	125	24317	617	136126	1.13411	0.935306	0.148573	-0.129754	FALSE	FALSE
hyperhidrosis	Skin and subcutaneous tissue disorders	125	24317	487	136256	1.43823	1.18106	0.423359	0.140795	TRUE	FALSE
gastrointestinal disorder	Gastrointestinal disorders	124	24318	653	136090	1.06269	0.876622	0.071241	-0.20713	FALSE	FALSE
seizure	Nervous system disorders	123	24319	582	136161	1.18328	0.973661	0.198519	-0.082762	FALSE	FALSE
hyponatraemia	Metabolism and nutrition disorders	122	24320	556	136187	1.22873	1.0096	0.242563	-0.040516	FALSE	FALSE
hyperglycaemia	Metabolism and nutrition disorders	121	24321	256	136487	2.6525	2.1358	1.0648	0.76405	TRUE	FALSE
haemorrhage	Vascular disorders	121	24321	1414	135329	0.476152	0.395277	-0.939146	-1.21089	FALSE	FALSE
condition aggravated	General disorders and administration site conditions	119	24323	648	136095	1.02754	0.844688	0.030853	-0.252705	FALSE	TRUE
loss of consciousness	Nervous system disorders	119	24323	750	135993	0.887126	0.730773	-0.147615	-0.428923	FALSE	FALSE
dysphagia	Gastrointestinal disorders	117	24325	661	136082	0.990221	0.813113	-0.013738	-0.299094	FALSE	FALSE
follicular lymphoma	Neoplasms benign, malignant and unspecified (incl cysts and polyps)	117	24325	179	136564	3.66958	2.90567	1.3579	1.04362	TRUE	TRUE
fall	Injury, poisoning and procedural complications	117	24325	2490	134253	0.259333	0.215336	-1.74847	-2.02037	FALSE	FALSE
neurotoxicity	Nervous system disorders	116	24326	1193	135550	0.541809	0.447556	-0.770971	-1.04971	FALSE	FALSE
cardiotoxicity	Cardiac disorders	116	24326	284	136459	2.29124	1.84539	0.920634	0.617145	TRUE	FALSE
arrhythmia	Cardiac disorders	114	24328	508	136235	1.25668	1.0252	0.268471	-0.024692	FALSE	FALSE
diffuse large b-cell lymphoma refractory	Neoplasms benign, malignant and unspecified (incl cysts and polyps)	114	24328	381	136362	1.67713	1.35989	0.593499	0.294557	TRUE	TRUE
b-cell lymphoma	Neoplasms benign, malignant and unspecified (incl cysts and polyps)	113	24329	414	136329	1.52947	1.24166	0.491849	0.193547	TRUE	TRUE
myalgia	Musculoskeletal and connective tissue disorders	113	24329	1115	135628	0.564974	0.465355	-0.71684	-0.999665	FALSE	FALSE
hepatic failure	Hepatobiliary disorders	112	24330	323	136420	1.94425	1.56755	0.751597	0.446708	TRUE	FALSE
paraesthesia	Nervous system disorders	111	24331	523	136220	1.18823	0.96772	0.203097	-0.092929	FALSE	FALSE
cerebrovascular accident	Nervous system disorders	108	24334	819	135924	0.736584	0.602392	-0.378752	-0.67122	FALSE	FALSE
hepatitis b reactivation	Infections and infestations	108	24334	388	136355	1.55973	1.25965	0.513326	0.207846	TRUE	FALSE
chronic lymphocytic leukaemia recurrent	Neoplasms benign, malignant and unspecified (incl cysts and polyps)	105	24337	330	136413	1.78346	1.43122	0.659339	0.346572	TRUE	TRUE
mantle cell lymphoma	Neoplasms benign, malignant and unspecified (incl cysts and polyps)	103	24339	772	135971	0.745356	0.606561	-0.363907	-0.663477	FALSE	TRUE
respiratory tract infection	Infections and infestations	102	24340	395	136348	1.44654	1.16307	0.42878	0.116156	TRUE	FALSE
cardiac disorder	Cardiac disorders	101	24341	947	135796	0.595004	0.48442	-0.650155	-0.949728	FALSE	FALSE
drug intolerance	General disorders and administration site conditions	100	24342	568	136175	0.984901	0.795961	-0.020542	-0.328861	FALSE	FALSE
hepatic function abnormal	Hepatobiliary disorders	100	24342	334	136409	1.6778	1.34131	0.592893	0.273902	TRUE	FALSE
c-reactive protein increased	Investigations	98	24344	451	136292	1.21654	0.977404	0.230134	-0.085173	FALSE	FALSE
aspergillus infection	Infections and infestations	98	24344	411	136332	1.33533	1.07082	0.337728	0.020544	TRUE	FALSE
acute respiratory distress syndrome	Respiratory, thoracic and mediastinal disorders	98	24344	260	136483	2.11319	1.67443	0.836516	0.508686	TRUE	FALSE
pain in extremity	Musculoskeletal and connective tissue disorders	97	24345	1350	135393	0.399599	0.325049	-1.17043	-1.47191	FALSE	FALSE
splenomegaly	Blood and lymphatic system disorders	96	24346	470	136273	1.14329	0.917559	0.157286	-0.160045	FALSE	FALSE
lymphoma transformation	Neoplasms benign, malignant and unspecified (incl cysts and polyps)	96	24346	68	136675	7.92545	5.80731	1.89831	1.52889	TRUE	TRUE
thrombosis	Vascular disorders	95	24347	687	136056	0.77275	0.623268	-0.318746	-0.631063	FALSE	FALSE
upper respiratory tract infection	Infections and infestations	95	24347	441	136302	1.20599	0.965781	0.219836	-0.100185	FALSE	FALSE
neoplasm	Neoplasms benign, malignant and unspecified (incl cysts and polyps)	95	24347	285	136458	1.86824	1.48052	0.707818	0.378029	TRUE	FALSE
ascites	Gastrointestinal disorders	95	24347	347	136396	1.53374	1.22182	0.493742	0.168622	TRUE	FALSE
sinusitis	Infections and infestations	93	24349	664	136079	0.782753	0.629786	-0.302702	-0.618515	FALSE	FALSE
drug resistance	General disorders and administration site conditions	92	24350	242	136501	2.13113	1.67565	0.844278	0.505812	TRUE	TRUE
blood pressure increased	Investigations	90	24352	631	136112	0.797214	0.63897	-0.279918	-0.601174	FALSE	FALSE
nervous system disorder	Nervous system disorders	90	24352	253	136490	1.99383	1.56692	0.775395	0.434989	TRUE	FALSE
bacteraemia	Infections and infestations	89	24353	334	136409	1.49257	1.18092	0.462927	0.127775	TRUE	FALSE
lung disorder	Respiratory, thoracic and mediastinal disorders	89	24353	574	136169	0.86697	0.693188	-0.176184	-0.500574	FALSE	FALSE
polyneuropathy	Nervous system disorders	89	24353	255	136488	1.9561	1.53612	0.755344	0.413551	TRUE	FALSE
heart rate increased	Investigations	88	24354	468	136275	1.05216	0.837532	0.05848	-0.271183	FALSE	FALSE
overdose	Injury, poisoning and procedural complications	87	24355	114	136629	4.28124	3.23777	1.47613	1.10734	TRUE	TRUE
rash maculo-papular	Skin and subcutaneous tissue disorders	86	24356	339	136404	1.42076	1.12092	0.407332	0.067591	TRUE	FALSE
oedema	General disorders and administration site conditions	86	24356	364	136379	1.32293	1.04546	0.326278	-0.011866	FALSE	FALSE
depression	Psychiatric disorders	85	24357	632	136111	0.751573	0.599036	-0.353505	-0.683033	FALSE	FALSE
bone pain	Musculoskeletal and connective tissue disorders	85	24357	619	136124	0.767431	0.611503	-0.327387	-0.657239	FALSE	FALSE
basal cell carcinoma	Neoplasms benign, malignant and unspecified (incl cysts and polyps)	84	24358	437	136306	1.07565	0.851312	0.084633	-0.253126	FALSE	FALSE
respiratory distress	Respiratory, thoracic and mediastinal disorders	84	24358	273	136470	1.7239	1.3494	0.620502	0.272094	TRUE	FALSE
cellulitis	Infections and infestations	83	24359	706	136037	0.656555	0.522782	-0.524124	-0.855541	FALSE	FALSE
underdose	Injury, poisoning and procedural complications	83	24359	63	136680	7.39236	5.32629	1.85059	1.45571	TRUE	TRUE
candida infection	Infections and infestations	82	24360	276	136467	1.66439	1.30027	0.582199	0.230512	TRUE	FALSE
muscular weakness	Musculoskeletal and connective tissue disorders	82	24360	639	136104	0.716979	0.569483	-0.412673	-0.747372	FALSE	FALSE
abdominal pain upper	Gastrointestinal disorders	79	24363	848	135895	0.519642	0.412475	-0.825009	-1.1615	FALSE	FALSE
bronchopulmonary aspergillosis	Infections and infestations	79	24363	399	136344	1.10805	0.870102	0.11958	-0.229182	FALSE	FALSE
hypoaesthesia	Nervous system disorders	79	24363	615	136128	0.717743	0.567625	-0.411305	-0.752235	FALSE	FALSE
hepatitis	Hepatobiliary disorders	78	24364	226	136517	1.93386	1.49446	0.741515	0.377004	TRUE	FALSE
white blood cell count increased	Investigations	77	24365	1468	135275	0.291216	0.231485	-1.5938	-1.92893	FALSE	FALSE
bacterial infection	Infections and infestations	76	24366	273	136470	1.55921	1.20878	0.509906	0.146456	TRUE	FALSE
blood bilirubin increased	Investigations	76	24366	303	136440	1.40452	1.09186	0.393369	0.032512	TRUE	FALSE
body temperature increased	Investigations	75	24367	210	136533	2.00114	1.53681	0.776429	0.403814	TRUE	FALSE
squamous cell carcinoma	Neoplasms benign, malignant and unspecified (incl cysts and polyps)	75	24367	298	136445	1.40929	1.09364	0.397077	0.03377	TRUE	FALSE
transaminases increased	Investigations	74	24368	274	136469	1.5125	1.16956	0.47599	0.108502	TRUE	FALSE
fungal infection	Infections and infestations	74	24368	371	136372	1.11625	0.86942	0.128004	-0.232356	FALSE	FALSE
drug hypersensitivity	Immune system disorders	74	24368	343	136400	1.20762	0.939002	0.220137	-0.141953	FALSE	FALSE
autoimmune haemolytic anaemia	Blood and lymphatic system disorders	74	24368	340	136403	1.21831	0.947122	0.230367	-0.131923	FALSE	FALSE
night sweats	Skin and subcutaneous tissue disorders	74	24368	463	136280	0.893847	0.699088	-0.13896	-0.494863	FALSE	FALSE
cardiac failure congestive	Cardiac disorders	71	24371	684	136059	0.579504	0.453687	-0.683587	-1.03972	FALSE	FALSE
haemophagocytic lymphohistiocytosis	Immune system disorders	69	24373	405	136338	0.95302	0.738046	-0.061132	-0.430792	FALSE	FALSE
oropharyngeal pain	Respiratory, thoracic and mediastinal disorders	69	24373	443	136300	0.871028	0.675627	-0.170699	-0.538599	FALSE	FALSE
peripheral sensory neuropathy	Nervous system disorders	68	24374	147	136596	2.5924	1.94413	1.03151	0.632275	TRUE	FALSE
nephropathy toxic	Renal and urinary disorders	68	24374	131	136612	2.90937	2.16988	1.13913	0.736047	TRUE	FALSE
haemolytic anaemia	Blood and lymphatic system disorders	67	24375	284	136459	1.32073	1.0117	0.322513	-0.059941	FALSE	FALSE
hepatic enzyme increased	Investigations	67	24375	325	136418	1.15377	0.886656	0.16633	-0.212884	FALSE	FALSE
insomnia	Psychiatric disorders	66	24376	909	135834	0.4046	0.315029	-1.1531	-1.51776	FALSE	FALSE
ejection fraction decreased	Investigations	66	24376	194	136549	1.90576	1.44087	0.723445	0.32804	TRUE	FALSE
hyperkalaemia	Metabolism and nutrition disorders	65	24377	374	136369	0.972248	0.746855	-0.037167	-0.418285	FALSE	FALSE
acute myocardial infarction	Cardiac disorders	65	24377	250	136493	1.45581	1.10775	0.432076	0.041339	TRUE	FALSE
red blood cell count decreased	Investigations	65	24377	717	136026	0.505866	0.392297	-0.859314	-1.2294	FALSE	FALSE
influenza	Infections and infestations	65	24377	716	136027	0.506577	0.392842	-0.857486	-1.22759	FALSE	FALSE
acute respiratory failure	Respiratory, thoracic and mediastinal disorders	64	24378	326	136417	1.09858	0.840047	0.108474	-0.278259	FALSE	FALSE
gastrointestinal toxicity	Gastrointestinal disorders	64	24378	92	136651	3.89948	2.83352	1.38965	0.963855	TRUE	FALSE
treatment failure	General disorders and administration site conditions	64	24378	263	136480	1.36237	1.03634	0.357358	-0.034627	FALSE	TRUE
dyspepsia	Gastrointestinal disorders	64	24378	631	136112	0.566303	0.437748	-0.712921	-1.08739	FALSE	FALSE
leukocytosis	Blood and lymphatic system disorders	63	24379	292	136451	1.20759	0.919439	0.219047	-0.172945	FALSE	FALSE
cardiomyopathy	Cardiac disorders	63	24379	264	136479	1.33594	1.01458	0.33499	-0.05954	FALSE	FALSE
nasopharyngitis	Infections and infestations	63	24379	932	135811	0.376568	0.29166	-1.24826	-1.62059	FALSE	FALSE
lung infiltration	Respiratory, thoracic and mediastinal disorders	63	24379	233	136510	1.51403	1.14581	0.475258	0.077385	TRUE	FALSE
somnolence	Nervous system disorders	63	24379	688	136055	0.511035	0.394683	-0.845925	-1.22188	FALSE	FALSE
palpitations	Cardiac disorders	63	24379	459	136284	0.767285	0.589437	-0.327484	-0.709832	FALSE	FALSE
organising pneumonia	Respiratory, thoracic and mediastinal disorders	63	24379	137	136606	2.57676	1.91145	1.02364	0.609278	TRUE	FALSE
liver injury	Hepatobiliary disorders	63	24379	146	136597	2.41776	1.79872	0.962407	0.550198	TRUE	FALSE
immunodeficiency	Immune system disorders	63	24379	317	136426	1.11215	0.848391	0.122856	-0.267173	FALSE	FALSE
bronchitis	Infections and infestations	62	24380	530	136213	0.653583	0.502221	-0.529303	-0.911894	FALSE	FALSE
encephalopathy	Nervous system disorders	62	24380	502	136241	0.69018	0.529936	-0.460308	-0.843807	FALSE	FALSE
serum sickness	Immune system disorders	62	24380	35	136708	9.93308	6.56173	1.98988	1.52373	TRUE	FALSE
richter's syndrome	Neoplasms benign, malignant and unspecified (incl cysts and polyps)	61	24381	501	136242	0.68038	0.521397	-0.478335	-0.86467	FALSE	TRUE
therapeutic response decreased	General disorders and administration site conditions	61	24381	192	136551	1.77939	1.3336	0.649794	0.240837	TRUE	TRUE
immune effector cell-associated neurotoxicity syndrome	Nervous system disorders	61	24381	1519	135224	0.222728	0.17237	-1.95717	-2.33098	FALSE	FALSE
peripheral swelling	General disorders and administration site conditions	60	24382	1521	135222	0.218776	0.168968	-1.98154	-2.35827	FALSE	FALSE
feeling hot	General disorders and administration site conditions	60	24382	162	136581	2.07471	1.54234	0.809053	0.391916	TRUE	FALSE
pulmonary toxicity	Respiratory, thoracic and mediastinal disorders	59	24383	140	136603	2.36101	1.74117	0.937493	0.512556	TRUE	FALSE
abdominal discomfort	Gastrointestinal disorders	59	24383	739	136004	0.44532	0.341478	-1.02576	-1.41223	FALSE	FALSE
abdominal distension	Gastrointestinal disorders	58	24384	462	136281	0.701643	0.533814	-0.439383	-0.835962	FALSE	FALSE
hypercalcaemia	Metabolism and nutrition disorders	58	24384	317	136426	1.02367	0.773483	0.024231	-0.380043	FALSE	FALSE
embolism	Vascular disorders	57	24385	110	136633	2.90345	2.10799	1.13138	0.691734	TRUE	FALSE
anxiety	Psychiatric disorders	57	24385	565	136178	0.563392	0.428909	-0.719038	-1.11539	FALSE	FALSE
haematuria	Renal and urinary disorders	57	24385	473	136270	0.673428	0.511444	-0.491134	-0.890391	FALSE	FALSE
weight increased	Investigations	57	24385	634	136109	0.501822	0.382556	-0.86907	-1.26373	FALSE	FALSE
lower respiratory tract infection	Infections and infestations	57	24385	328	136415	0.972166	0.733578	-0.037655	-0.444222	FALSE	FALSE
temperature intolerance	General disorders and administration site conditions	56	24386	60	136683	5.23131	3.63361	1.60468	1.13841	TRUE	FALSE
respiratory disorder	Respiratory, thoracic and mediastinal disorders	56	24386	263	136480	1.19168	0.892784	0.202793	-0.212253	FALSE	FALSE
pneumonia bacterial	Infections and infestations	55	24387	214	136529	1.43885	1.06953	0.416986	-0.006912	FALSE	FALSE
haemolysis	Blood and lymphatic system disorders	55	24387	195	136548	1.57926	1.17047	0.519657	0.093014	TRUE	FALSE
cytomegalovirus infection reactivation	Infections and infestations	55	24387	204	136539	1.50949	1.12038	0.470112	0.044817	TRUE	FALSE
acute hepatic failure	Hepatobiliary disorders	55	24387	202	136541	1.52446	1.13114	0.480976	0.055389	TRUE	FALSE
epistaxis	Respiratory, thoracic and mediastinal disorders	55	24387	893	135850	0.343094	0.261219	-1.37164	-1.76866	FALSE	FALSE
prostate cancer	Neoplasms benign, malignant and unspecified (incl cysts and polyps)	55	24387	299	136444	1.02917	0.771717	0.030386	-0.384712	FALSE	FALSE
anaphylactic shock	Immune system disorders	54	24388	84	136659	3.60227	2.55851	1.31681	0.856966	TRUE	FALSE
bradycardia	Cardiac disorders	54	24388	248	136495	1.21866	0.907652	0.228384	-0.194741	FALSE	FALSE
jc virus infection	Infections and infestations	54	24388	89	136654	3.39977	2.42382	1.26809	0.81052	TRUE	FALSE
haematocrit decreased	Investigations	54	24388	251	136492	1.20407	0.897065	0.214471	-0.208335	FALSE	FALSE
throat irritation	Respiratory, thoracic and mediastinal disorders	54	24388	102	136641	2.96619	2.13217	1.14864	0.696326	TRUE	FALSE
tachypnoea	Respiratory, thoracic and mediastinal disorders	54	24388	131	136612	2.30906	1.68133	0.913197	0.470118	TRUE	FALSE
gait disturbance	General disorders and administration site conditions	53	24389	695	136048	0.425392	0.321621	-1.08532	-1.49211	FALSE	FALSE
chronic obstructive pulmonary disease	Respiratory, thoracic and mediastinal disorders	52	24390	341	136402	0.852821	0.63679	-0.196818	-0.619193	FALSE	FALSE
wheezing	Respiratory, thoracic and mediastinal disorders	52	24390	131	136612	2.22336	1.612	0.874818	0.424798	TRUE	FALSE
post transplant lymphoproliferative disorder	Neoplasms benign, malignant and unspecified (incl cysts and polyps)	51	24391	125	136618	2.28527	1.6496	0.901321	0.445988	TRUE	TRUE
ileus	Gastrointestinal disorders	51	24391	154	136589	1.85454	1.35079	0.689739	0.241737	TRUE	FALSE
bronchospasm	Respiratory, thoracic and mediastinal disorders	51	24391	53	136690	5.39264	3.67053	1.61958	1.13011	TRUE	FALSE
swelling	General disorders and administration site conditions	51	24391	464	136279	0.614118	0.459767	-0.607848	-1.02788	FALSE	FALSE
cd4 lymphocytes decreased	Investigations	51	24391	67	136676	4.26538	2.96254	1.44907	0.969222	TRUE	FALSE
pulmonary oedema	Respiratory, thoracic and mediastinal disorders	50	24392	672	136071	0.415068	0.311315	-1.11727	-1.53553	FALSE	FALSE
hypocalcaemia	Metabolism and nutrition disorders	50	24392	224	136519	1.2493	0.919172	0.25621	-0.183909	FALSE	FALSE
muscle spasms	Musculoskeletal and connective tissue disorders	50	24392	1665	135078	0.1663	0.12548	-2.35668	-2.7669	FALSE	FALSE
second primary malignancy	Neoplasms benign, malignant and unspecified (incl cysts and polyps)	49	24393	482	136261	0.567878	0.42314	-0.707939	-1.13496	FALSE	FALSE
device related infection	Infections and infestations	49	24393	182	136561	1.50725	1.09916	0.466699	0.016609	TRUE	FALSE
vertigo	Ear and labyrinth disorders	49	24393	279	136464	0.982528	0.725042	-0.025459	-0.463638	FALSE	FALSE
pseudomonas infection	Infections and infestations	49	24393	218	136525	1.25802	0.922529	0.263957	-0.180745	FALSE	FALSE
malignant melanoma	Neoplasms benign, malignant and unspecified (incl cysts and polyps)	49	24393	204	136539	1.34449	0.984026	0.339453	-0.10717	FALSE	FALSE
mantle cell lymphoma recurrent	Neoplasms benign, malignant and unspecified (incl cysts and polyps)	49	24393	207	136536	1.32498	0.970168	0.32294	-0.123255	FALSE	TRUE
pericardial effusion	Cardiac disorders	48	24394	451	136292	0.594637	0.44145	-0.648718	-1.08086	FALSE	FALSE
pulmonary fibrosis	Respiratory, thoracic and mediastinal disorders	48	24394	146	136597	1.84097	1.3283	0.680658	0.219367	TRUE	FALSE
hyperuricaemia	Metabolism and nutrition disorders	48	24394	200	136543	1.34338	0.980067	0.338257	-0.112885	FALSE	FALSE
mouth ulceration	Gastrointestinal disorders	48	24394	194	136549	1.38498	1.00947	0.372528	-0.079528	FALSE	FALSE
granulocytopenia	Blood and lymphatic system disorders	48	24394	63	136680	4.26896	2.93178	1.44608	0.951679	TRUE	FALSE
hyperpyrexia	General disorders and administration site conditions	48	24394	81	136662	3.31987	2.32251	1.24221	0.758338	TRUE	FALSE
viral infection	Infections and infestations	48	24394	291	136452	0.922667	0.679679	-0.101135	-0.542247	FALSE	FALSE
drug interaction	General disorders and administration site conditions	47	24395	824	135919	0.317797	0.236787	-1.47283	-1.90083	FALSE	TRUE
diabetes mellitus	Metabolism and nutrition disorders	47	24395	300	136443	0.876248	0.644111	-0.163804	-0.608277	FALSE	FALSE
urinary retention	Renal and urinary disorders	46	24396	297	136446	0.866251	0.634803	-0.177811	-0.626726	FALSE	FALSE
productive cough	Respiratory, thoracic and mediastinal disorders	46	24396	410	136333	0.626984	0.462132	-0.580871	-1.02307	FALSE	FALSE
liver disorder	Hepatobiliary disorders	46	24396	297	136446	0.866251	0.634803	-0.177811	-0.626726	FALSE	FALSE
angina pectoris	Cardiac disorders	45	24397	197	136546	1.27846	0.924537	0.28138	-0.182771	FALSE	FALSE
disseminated intravascular coagulation	Blood and lymphatic system disorders	45	24397	229	136514	1.09956	0.79853	0.107347	-0.352489	FALSE	FALSE
cerebral haemorrhage	Nervous system disorders	45	24397	449	136294	0.559895	0.41198	-0.725556	-1.17052	FALSE	FALSE
immunosuppression	Immune system disorders	45	24397	183	136560	1.37641	0.993089	0.36466	-0.101741	FALSE	FALSE
skin infection	Infections and infestations	45	24397	232	136511	1.08532	0.788454	0.092058	-0.367422	FALSE	FALSE
staphylococcal infection	Infections and infestations	45	24397	401	136342	0.627135	0.460689	-0.580437	-1.02743	FALSE	FALSE
gamma-glutamyltransferase increased	Investigations	44	24398	126	136617	1.95539	1.38694	0.74067	0.257055	TRUE	FALSE
feeling abnormal	General disorders and administration site conditions	44	24398	726	136017	0.337874	0.249153	-1.38976	-1.83247	FALSE	FALSE
encephalitis	Infections and infestations	44	24398	134	136609	1.83854	1.30754	0.677103	0.195743	TRUE	FALSE
pallor	Vascular disorders	44	24398	86	136657	2.86571	1.99226	1.10883	0.610085	TRUE	FALSE
metastasis	Neoplasms benign, malignant and unspecified (incl cysts and polyps)	44	24398	51	136692	4.83361	3.22871	1.5323	1.01084	TRUE	TRUE
gastroenteritis	Infections and infestations	44	24398	121	136622	2.03626	1.44167	0.781871	0.296741	TRUE	FALSE
immune thrombocytopenia	Blood and lymphatic system disorders	44	24398	189	136554	1.30299	0.938287	0.302653	-0.167214	FALSE	FALSE
intestinal obstruction	Gastrointestinal disorders	43	24399	255	136488	0.943302	0.68265	-0.074783	-0.540879	FALSE	FALSE
dyspnoea exertional	Respiratory, thoracic and mediastinal disorders	43	24399	227	136516	1.05987	0.76482	0.063857	-0.405315	FALSE	FALSE
pneumonia fungal	Infections and infestations	43	24399	175	136568	1.37533	0.984928	0.363104	-0.113779	FALSE	FALSE
hypophosphataemia	Metabolism and nutrition disorders	43	24399	122	136621	1.97358	1.39372	0.749449	0.260006	TRUE	FALSE
shock	Vascular disorders	42	24400	113	136630	2.08126	1.4601	0.80239	0.305228	TRUE	FALSE
visual impairment	Eye disorders	41	24401	396	136347	0.578531	0.419325	-0.682769	-1.14905	FALSE	FALSE
herpes simplex	Infections and infestations	41	24401	130	136613	1.76573	1.24263	0.633034	0.136228	TRUE	FALSE
staphylococcal bacteraemia	Infections and infestations	41	24401	137	136606	1.67543	1.18163	0.577567	0.082671	TRUE	FALSE
humoral immune defect	Immune system disorders	41	24401	12	136731	19.1453	10.0605	2.19246	1.59867	TRUE	FALSE
skin exfoliation	Skin and subcutaneous tissue disorders	41	24401	274	136469	0.836873	0.602559	-0.220001	-0.694086	FALSE	FALSE
pneumonia aspiration	Infections and infestations	41	24401	229	136514	1.00165	0.718205	-0.003258	-0.481935	FALSE	FALSE
feeling cold	General disorders and administration site conditions	40	24402	164	136579	1.36513	0.96594	0.353654	-0.140166	FALSE	FALSE
pancreatitis	Gastrointestinal disorders	40	24402	180	136563	1.24364	0.88264	0.24849	-0.242344	FALSE	FALSE
cardio-respiratory arrest	Cardiac disorders	40	24402	191	136552	1.17192	0.833236	0.180395	-0.308616	FALSE	FALSE
cystitis haemorrhagic	Renal and urinary disorders	39	24403	110	136633	1.98511	1.37733	0.752299	0.238658	TRUE	FALSE
pneumocystis jirovecii infection	Infections and infestations	39	24403	87	136656	2.51033	1.72025	0.981471	0.458138	TRUE	FALSE
blood alkaline phosphatase increased	Investigations	39	24403	174	136569	1.25437	0.886137	0.257935	-0.239284	FALSE	FALSE
cystitis	Infections and infestations	39	24403	292	136451	0.746819	0.534532	-0.360227	-0.84334	FALSE	FALSE
blindness	Eye disorders	39	24403	173	136570	1.26163	0.891102	0.26449	-0.232912	FALSE	FALSE
blood immunoglobulin m increased	Investigations	39	24403	108	136635	2.0219	1.40161	0.770843	0.256473	TRUE	FALSE
haemoglobin abnormal	Investigations	39	24403	254	136489	0.858787	0.612874	-0.188487	-0.674943	FALSE	FALSE
skin reaction	Skin and subcutaneous tissue disorders	39	24403	72	136671	3.03365	2.0541	1.15329	0.621639	TRUE	FALSE
inflammation	General disorders and administration site conditions	38	24404	265	136478	0.801935	0.570645	-0.272226	-0.76319	FALSE	FALSE
influenza like illness	General disorders and administration site conditions	38	24404	184	136559	1.15565	0.814768	0.163718	-0.337274	FALSE	FALSE
guillain-barre syndrome	Nervous system disorders	38	24404	78	136665	2.72826	1.85091	1.05719	0.523508	TRUE	FALSE
chronic kidney disease	Renal and urinary disorders	38	24404	193	136550	1.10168	0.777807	0.108245	-0.391299	FALSE	FALSE
deafness	Ear and labyrinth disorders	38	24404	210	136533	1.01237	0.716415	0.008949	-0.488137	FALSE	FALSE
clostridium difficile colitis	Infections and infestations	38	24404	217	136526	0.979666	0.693861	-0.030031	-0.526196	FALSE	FALSE
escherichia sepsis	Infections and infestations	38	24404	135	136608	1.57567	1.0991	0.510052	-0.001326	FALSE	FALSE
congenital aplasia	Congenital, familial and genetic disorders	38	24404	146	136597	1.45684	1.01925	0.42475	-0.083838	FALSE	TRUE
intestinal perforation	Gastrointestinal disorders	38	24404	182	136561	1.16836	0.823463	0.17634	-0.324989	FALSE	FALSE
neutropenic infection	Infections and infestations	37	24405	101	136642	2.0511	1.40703	0.783376	0.255007	TRUE	FALSE
drug-induced liver injury	Hepatobiliary disorders	37	24405	130	136613	1.5932	1.10549	0.521323	0.002831	TRUE	FALSE
left ventricular dysfunction	Cardiac disorders	37	24405	114	136629	1.81702	1.25371	0.659989	0.13649	TRUE	FALSE
tumour flare	Neoplasms benign, malignant and unspecified (incl cysts and polyps)	37	24405	208	136535	0.995184	0.701313	-0.011492	-0.514602	FALSE	TRUE
eosinophilia	Blood and lymphatic system disorders	37	24405	119	136624	1.74062	1.20329	0.615207	0.093378	TRUE	FALSE
blood disorder	Blood and lymphatic system disorders	37	24405	143	136600	1.44823	1.00861	0.417714	-0.097334	FALSE	FALSE
therapeutic product effect incomplete	General disorders and administration site conditions	37	24405	261	136482	0.792789	0.561709	-0.286287	-0.7834	FALSE	TRUE
maternal exposure during pregnancy	Injury, poisoning and procedural complications	37	24405	100	136643	2.07162	1.42039	0.793319	0.26454	TRUE	TRUE
squamous cell carcinoma of skin	Neoplasms benign, malignant and unspecified (incl cysts and polyps)	37	24405	280	136463	0.73889	0.524281	-0.373307	-0.868744	FALSE	FALSE
hepatic cytolysis	Hepatobiliary disorders	37	24405	184	136559	1.12519	0.790217	0.132541	-0.374193	FALSE	FALSE
dysarthria	Nervous system disorders	37	24405	173	136570	1.19683	0.838956	0.203689	-0.30497	FALSE	FALSE
lymphocytosis	Blood and lymphatic system disorders	36	24406	311	136432	0.647086	0.45813	-0.539313	-1.03843	FALSE	FALSE
hepatocellular injury	Hepatobiliary disorders	36	24406	159	136584	1.26709	0.882238	0.268262	-0.249111	FALSE	FALSE
hepatitis c	Infections and infestations	36	24406	85	136658	2.37149	1.60565	0.924028	0.382326	TRUE	FALSE
leukoencephalopathy	Nervous system disorders	36	24406	85	136658	2.37149	1.60565	0.924028	0.382326	TRUE	FALSE
balance disorder	Nervous system disorders	36	24406	477	136266	0.421381	0.300214	-1.0933	-1.58462	FALSE	FALSE
posterior reversible encephalopathy syndrome	Nervous system disorders	36	24406	214	136529	0.941059	0.660943	-0.078245	-0.586543	FALSE	FALSE
coma	Nervous system disorders	36	24406	169	136574	1.19203	0.831619	0.198753	-0.316624	FALSE	FALSE
escherichia infection	Infections and infestations	36	24406	157	136586	1.28325	0.89311	0.282575	-0.235221	FALSE	FALSE
hemiparesis	Nervous system disorders	36	24406	136	136607	1.48163	1.02585	0.442114	-0.080689	FALSE	FALSE
delirium	Psychiatric disorders	36	24406	230	136513	0.875492	0.615983	-0.165182	-0.671522	FALSE	FALSE
unevaluable event	General disorders and administration site conditions	36	24406	618	136125	0.324904	0.232109	-1.43909	-1.92685	FALSE	TRUE
vision blurred	Eye disorders	36	24406	460	136283	0.437008	0.311211	-1.0454	-1.53729	FALSE	FALSE
clostridium difficile infection	Infections and infestations	35	24407	305	136438	0.641489	0.452023	-0.550076	-1.05591	FALSE	FALSE
neutrophil count increased	Investigations	35	24407	123	136620	1.59281	1.09391	0.519674	-0.013065	FALSE	FALSE
bacterial sepsis	Infections and infestations	35	24407	126	136617	1.55485	1.0689	0.493771	-0.038057	FALSE	FALSE
cholecystitis	Hepatobiliary disorders	34	24408	116	136627	1.64068	1.11922	0.55047	0.008997	TRUE	FALSE
acute pulmonary oedema	Respiratory, thoracic and mediastinal disorders	34	24408	79	136664	2.40976	1.61169	0.936523	0.37877	TRUE	FALSE
lethargy	Nervous system disorders	34	24408	275	136468	0.691265	0.483936	-0.455949	-0.970646	FALSE	FALSE
drug effective for unapproved indication	General disorders and administration site conditions	34	24408	29	136714	6.56692	4.00051	1.70906	1.10231	TRUE	TRUE
toxic skin eruption	Skin and subcutaneous tissue disorders	34	24408	134	136609	1.42011	0.974445	0.394439	-0.141583	FALSE	FALSE
hyperbilirubinaemia	Hepatobiliary disorders	34	24408	162	136581	1.17442	0.811223	0.180988	-0.348462	FALSE	FALSE
hypoalbuminaemia	Metabolism and nutrition disorders	34	24408	199	136544	0.955798	0.664192	-0.059917	-0.583018	FALSE	FALSE
lung neoplasm malignant	Neoplasms benign, malignant and unspecified (incl cysts and polyps)	34	24408	208	136535	0.914381	0.636142	-0.112899	-0.63474	FALSE	FALSE
vaccine interaction	General disorders and administration site conditions	33	24409	3	136740	61.6224	18.8974	2.36265	1.67703	TRUE	FALSE
atelectasis	Respiratory, thoracic and mediastinal disorders	33	24409	152	136591	1.2149	0.833608	0.2193	-0.319043	FALSE	FALSE
altered state of consciousness	Nervous system disorders	33	24409	99	136644	1.86603	1.2581	0.683625	0.128962	TRUE	FALSE
circulatory collapse	Vascular disorders	33	24409	89	136654	2.07585	1.3919	0.790862	0.231631	TRUE	FALSE
urosepsis	Infections and infestations	33	24409	148	136595	1.24778	0.855388	0.249579	-0.289677	FALSE	FALSE
gastritis	Gastrointestinal disorders	33	24409	188	136555	0.982005	0.678184	-0.027924	-0.559482	FALSE	FALSE
oral candidiasis	Infections and infestations	33	24409	137	136606	1.34807	0.921605	0.33628	-0.205698	FALSE	FALSE
waldenstrom's macroglobulinaemia	Neoplasms benign, malignant and unspecified (incl cysts and polyps)	33	24409	129	136614	1.43176	0.976588	0.402777	-0.1414	FALSE	TRUE
epilepsy	Nervous system disorders	33	24409	109	136634	1.69471	1.1478	0.58381	0.033107	TRUE	FALSE
contusion	Injury, poisoning and procedural complications	33	24409	2306	134437	0.078818	0.055882	-3.38763	-3.88624	FALSE	FALSE
cholestasis	Hepatobiliary disorders	32	24410	226	136517	0.791882	0.546734	-0.287427	-0.820922	FALSE	FALSE
throat tightness	Respiratory, thoracic and mediastinal disorders	32	24410	61	136682	2.9374	1.91457	1.11325	0.529258	TRUE	FALSE
aplasia pure red cell	Blood and lymphatic system disorders	32	24410	113	136630	1.58508	1.07027	0.512095	-0.044229	FALSE	FALSE
cerebral infarction	Nervous system disorders	32	24410	98	136645	1.82789	1.22614	0.661375	0.099213	TRUE	FALSE
central nervous system lymphoma	Neoplasms benign, malignant and unspecified (incl cysts and polyps)	32	24410	112	136631	1.59924	1.07941	0.521581	-0.035097	FALSE	TRUE
breast cancer	Neoplasms benign, malignant and unspecified (incl cysts and polyps)	32	24410	104	136639	1.72236	1.15864	0.599798	0.040116	TRUE	FALSE
peritonitis	Infections and infestations	32	24410	105	136638	1.70594	1.1481	0.589785	0.030498	TRUE	FALSE
hyperthermia	General disorders and administration site conditions	32	24410	89	136654	2.01287	1.34357	0.758969	0.192652	TRUE	FALSE
colon cancer	Neoplasms benign, malignant and unspecified (incl cysts and polyps)	32	24410	111	136632	1.61366	1.08872	0.531129	-0.025907	FALSE	FALSE
rash erythematous	Skin and subcutaneous tissue disorders	32	24410	313	136430	0.57141	0.397061	-0.696212	-1.22208	FALSE	FALSE
neoplasm recurrence	Neoplasms benign, malignant and unspecified (incl cysts and polyps)	31	24411	86	136657	2.01795	1.33811	0.760164	0.184914	TRUE	TRUE
hepatic cirrhosis	Hepatobiliary disorders	31	24411	90	136653	1.9282	1.2817	0.714575	0.141339	TRUE	FALSE
depressed level of consciousness	Nervous system disorders	31	24411	163	136580	1.06408	0.724573	0.065948	-0.484553	FALSE	FALSE
non-hodgkin's lymphoma	Neoplasms benign, malignant and unspecified (incl cysts and polyps)	31	24411	234	136509	0.740835	0.509236	-0.369353	-0.909403	FALSE	TRUE
rash pruritic	Skin and subcutaneous tissue disorders	31	24411	455	136288	0.380384	0.264306	-1.22592	-1.75266	FALSE	FALSE
diplopia	Eye disorders	31	24411	110	136633	1.57739	1.05864	0.506023	-0.058766	FALSE	FALSE
skin disorder	Skin and subcutaneous tissue disorders	31	24411	312	136431	0.555309	0.38382	-0.732399	-1.26584	FALSE	FALSE
skin lesion	Skin and subcutaneous tissue disorders	31	24411	355	136388	0.487892	0.337906	-0.899306	-1.43022	FALSE	FALSE
oral herpes	Infections and infestations	31	24411	147	136596	1.18004	0.800866	0.18525	-0.368707	FALSE	FALSE
jaundice	Hepatobiliary disorders	31	24411	157	136586	1.1048	0.751417	0.109538	-0.442193	FALSE	FALSE
joint swelling	Musculoskeletal and connective tissue disorders	31	24411	546	136197	0.316775	0.220534	-1.47003	-1.99421	FALSE	FALSE
cataract	Eye disorders	30	24412	748	135995	0.223429	0.155072	-1.94219	-2.4708	FALSE	FALSE
hot flush	Vascular disorders	30	24412	131	136612	1.28155	0.861678	0.278043	-0.287768	FALSE	FALSE
cholelithiasis	Hepatobiliary disorders	30	24412	190	136553	0.883213	0.600801	-0.154865	-0.708418	FALSE	FALSE
skin toxicity	Skin and subcutaneous tissue disorders	30	24412	99	136644	1.69619	1.12713	0.581701	0.00482	TRUE	FALSE
gastric haemorrhage	Gastrointestinal disorders	30	24412	121	136622	1.38756	0.930127	0.366258	-0.202533	FALSE	FALSE
rectal haemorrhage	Gastrointestinal disorders	30	24412	240	136503	0.698954	0.478085	-0.441379	-0.988617	FALSE	FALSE
sudden death	General disorders and administration site conditions	30	24412	137	136606	1.22537	0.825241	0.227592	-0.336594	FALSE	TRUE
haemoptysis	Respiratory, thoracic and mediastinal disorders	30	24412	293	136450	0.5723	0.392956	-0.693463	-1.23609	FALSE	FALSE
acute coronary syndrome	Cardiac disorders	30	24412	95	136648	1.76765	1.17228	0.624579	0.045939	TRUE	FALSE
sinus tachycardia	Cardiac disorders	30	24412	140	136603	1.19908	0.808154	0.203013	-0.360402	FALSE	FALSE
epstein-barr virus infection	Infections and infestations	30	24412	150	136593	1.11906	0.755978	0.123983	-0.43704	FALSE	FALSE
aphasia	Nervous system disorders	29	24413	347	136396	0.466927	0.319597	-0.955288	-1.50281	FALSE	FALSE
haemorrhage intracranial	Nervous system disorders	29	24413	190	136553	0.853738	0.577457	-0.195818	-0.757552	FALSE	FALSE
renal disorder	Renal and urinary disorders	29	24413	390	136353	0.415314	0.284729	-1.10857	-1.65403	FALSE	FALSE
venous thrombosis	Vascular disorders	29	24413	106	136637	1.53123	1.01521	0.472376	-0.109791	FALSE	FALSE
ischaemic stroke	Nervous system disorders	29	24413	115	136628	1.4113	0.938949	0.384077	-0.194817	FALSE	FALSE
electrolyte imbalance	Metabolism and nutrition disorders	29	24413	146	136597	1.11139	0.745949	0.115651	-0.454441	FALSE	FALSE
full blood count decreased	Investigations	29	24413	521	136222	0.310589	0.213635	-1.49492	-2.03604	FALSE	FALSE
oesophagitis	Gastrointestinal disorders	29	24413	91	136652	1.78382	1.1742	0.632728	0.044079	TRUE	FALSE
hypothyroidism	Endocrine disorders	29	24413	155	136588	1.04679	0.70394	0.046238	-0.521832	FALSE	FALSE
dysuria	Renal and urinary disorders	28	24414	296	136447	0.528678	0.358745	-0.794035	-1.3534	FALSE	FALSE
hepatomegaly	Hepatobiliary disorders	28	24414	88	136655	1.78099	1.16379	0.62977	0.031081	TRUE	FALSE
hepatic encephalopathy	Nervous system disorders	28	24414	52	136691	3.01478	1.90388	1.12647	0.501928	TRUE	FALSE
mental disorder	Psychiatric disorders	28	24414	78	136665	2.00947	1.30455	0.751492	0.147273	TRUE	FALSE
acute lung injury	Respiratory, thoracic and mediastinal disorders	28	24414	9	136734	17.4242	8.22114	2.10045	1.38885	TRUE	FALSE
angioedema	Skin and subcutaneous tissue disorders	28	24414	78	136665	2.00947	1.30455	0.751492	0.147273	TRUE	FALSE
neurological symptom	Nervous system disorders	28	24414	98	136645	1.59914	1.05048	0.517524	-0.076468	FALSE	FALSE
blood glucose increased	Investigations	28	24414	361	136382	0.43328	0.294902	-1.05228	-1.60781	FALSE	FALSE
post-acute covid-19 syndrome	Infections and infestations	28	24414	87	136656	1.80148	1.17648	0.641491	0.042289	TRUE	FALSE
dysphonia	Respiratory, thoracic and mediastinal disorders	28	24414	295	136448	0.530474	0.359943	-0.789678	-1.34911	FALSE	FALSE
vaccination failure	General disorders and administration site conditions	28	24414	31	136712	5.05783	3.03361	1.52191	0.869199	TRUE	FALSE
remission not achieved	General disorders and administration site conditions	28	24414	32	136711	4.89973	2.94998	1.50041	0.849441	TRUE	TRUE
drug reaction with eosinophilia and systemic symptoms	Skin and subcutaneous tissue disorders	27	24415	156	136587	0.96826	0.643377	-0.045748	-0.631214	FALSE	FALSE
memory impairment	Nervous system disorders	27	24415	650	136093	0.231542	0.157522	-1.89049	-2.44709	FALSE	FALSE
metabolic disorder	Metabolism and nutrition disorders	27	24415	47	136696	3.21636	2.00321	1.17822	0.53905	TRUE	FALSE
disorientation	Psychiatric disorders	27	24415	286	136457	0.527639	0.355516	-0.795991	-1.36523	FALSE	FALSE
injection site pain	General disorders and administration site conditions	27	24415	53	136690	2.85212	1.79398	1.07585	0.443147	TRUE	FALSE
non-hodgkin's lymphoma recurrent	Neoplasms benign, malignant and unspecified (incl cysts and polyps)	27	24415	45	136698	3.35936	2.08429	1.21402	0.572478	TRUE	TRUE
white blood cell count abnormal	Investigations	27	24415	544	136199	0.276874	0.188081	-1.64779	-2.20643	FALSE	FALSE
myocardial ischaemia	Cardiac disorders	27	24415	59	136684	2.56196	1.62444	0.980263	0.35319	TRUE	FALSE
hydronephrosis	Renal and urinary disorders	27	24415	129	136614	1.17115	0.773337	0.174635	-0.41744	FALSE	FALSE
face oedema	General disorders and administration site conditions	27	24415	93	136650	1.62493	1.05842	0.533193	-0.072059	FALSE	FALSE
asthma	Respiratory, thoracic and mediastinal disorders	27	24415	127	136616	1.18961	0.785084	0.192381	-0.400272	FALSE	FALSE
swelling face	General disorders and administration site conditions	26	24416	211	136532	0.68905	0.458383	-0.458101	-1.0442	FALSE	FALSE
palmar-plantar erythrodysaesthesia syndrome	Skin and subcutaneous tissue disorders	26	24416	67	136676	2.17228	1.38086	0.82374	0.193576	TRUE	FALSE
herpes virus infection	Infections and infestations	26	24416	90	136653	1.61687	1.04487	0.526677	-0.089517	FALSE	FALSE
atypical pneumonia	Infections and infestations	26	24416	90	136653	1.61687	1.04487	0.526677	-0.089517	FALSE	FALSE
heart rate decreased	Investigations	26	24416	198	136545	0.734361	0.48781	-0.37931	-0.967134	FALSE	FALSE
secondary immunodeficiency	Immune system disorders	26	24416	26	136717	5.59948	3.25079	1.57904	0.896674	TRUE	FALSE
platelet count increased	Investigations	26	24416	149	136594	0.976212	0.643473	-0.036352	-0.632875	FALSE	FALSE
coagulopathy	Blood and lymphatic system disorders	26	24416	147	136596	0.989508	0.651963	-0.020463	-0.617441	FALSE	FALSE
enterocolitis	Gastrointestinal disorders	26	24416	77	136666	1.89003	1.21144	0.687012	0.063642	TRUE	FALSE
staphylococcal sepsis	Infections and infestations	26	24416	117	136626	1.2435	0.812822	0.241622	-0.363648	FALSE	FALSE
hypoacusis	Ear and labyrinth disorders	25	24417	237	136506	0.589727	0.390441	-0.652947	-1.24629	FALSE	FALSE
pulmonary mass	Respiratory, thoracic and mediastinal disorders	25	24417	227	136516	0.615751	0.407319	-0.598416	-1.19281	FALSE	FALSE
leukaemia	Neoplasms benign, malignant and unspecified (incl cysts and polyps)	25	24417	139	136604	1.00623	0.657175	-0.00116	-0.610137	FALSE	TRUE
visual acuity reduced	Eye disorders	25	24417	76	136667	1.84119	1.17153	0.658893	0.024843	TRUE	FALSE
pulmonary hypertension	Respiratory, thoracic and mediastinal disorders	25	24417	118	136625	1.18548	0.769822	0.187175	-0.427815	FALSE	FALSE
recurrent cancer	Neoplasms benign, malignant and unspecified (incl cysts and polyps)	25	24417	82	136661	1.70639	1.09023	0.581306	-0.049158	FALSE	TRUE
melaena	Gastrointestinal disorders	25	24417	127	136616	1.1014	0.71714	0.103433	-0.508785	FALSE	FALSE
mental status changes	Psychiatric disorders	25	24417	290	136453	0.481762	0.320114	-0.911878	-1.50073	FALSE	FALSE
cyanosis	Vascular disorders	25	24417	40	136703	3.49918	2.12259	1.23991	0.571674	TRUE	FALSE
injection site erythema	General disorders and administration site conditions	25	24417	49	136694	2.85628	1.76402	1.0713	0.414486	TRUE	FALSE
subdural haematoma	Injury, poisoning and procedural complications	25	24417	323	136420	0.432437	0.287816	-1.05239	-1.63912	FALSE	FALSE
respiratory arrest	Respiratory, thoracic and mediastinal disorders	25	24417	56	136687	2.49912	1.55939	0.952555	0.302995	TRUE	FALSE
blood test abnormal	Investigations	25	24417	240	136503	0.582343	0.385647	-0.668913	-1.26195	FALSE	FALSE
metastases to meninges	Neoplasms benign, malignant and unspecified (incl cysts and polyps)	25	24417	63	136680	2.22133	1.39739	0.842844	0.199461	TRUE	TRUE
lipase increased	Investigations	24	24418	58	136685	2.3163	1.43917	0.879778	0.221361	TRUE	FALSE
hypomagnesaemia	Metabolism and nutrition disorders	24	24418	143	136600	0.938892	0.609191	-0.082748	-0.701425	FALSE	FALSE
skin ulcer	Skin and subcutaneous tissue disorders	24	24418	260	136483	0.515949	0.339558	-0.822703	-1.42471	FALSE	FALSE
liver function test abnormal	Investigations	24	24418	149	136594	0.901045	0.585366	-0.131494	-0.748788	FALSE	FALSE
enterococcal infection	Infections and infestations	24	24418	130	136613	1.03288	0.668103	0.028882	-0.593145	FALSE	FALSE
lung adenocarcinoma	Neoplasms benign, malignant and unspecified (incl cysts and polyps)	24	24418	62	136681	2.16679	1.35236	0.816765	0.161859	TRUE	FALSE
upper gastrointestinal haemorrhage	Gastrointestinal disorders	24	24418	122	136621	1.10067	0.710377	0.102134	-0.522238	FALSE	FALSE
pseudomonal sepsis	Infections and infestations	24	24418	94	136649	1.42883	0.912461	0.392487	-0.242467	FALSE	FALSE
granulocyte count decreased	Investigations	24	24418	54	136689	2.48795	1.53791	0.94567	0.283408	TRUE	FALSE
chylothorax	Respiratory, thoracic and mediastinal disorders	24	24418	44	136699	3.05361	1.85664	1.12491	0.451212	TRUE	FALSE
hodgkin's disease	Neoplasms benign, malignant and unspecified (incl cysts and polyps)	24	24418	128	136615	1.04903	0.678193	0.046849	-0.575742	FALSE	TRUE
generalised oedema	General disorders and administration site conditions	24	24418	140	136603	0.959033	0.621845	-0.057743	-0.677148	FALSE	FALSE
blood sodium decreased	Investigations	24	24418	276	136467	0.485981	0.320164	-0.89977	-1.50049	FALSE	FALSE
haematoma	Vascular disorders	24	24418	420	136323	0.319022	0.211385	-1.45377	-2.04699	FALSE	FALSE
adverse drug reaction	General disorders and administration site conditions	24	24418	677	136066	0.197543	0.131449	-2.1037	-2.69112	FALSE	TRUE
dermatitis	Skin and subcutaneous tissue disorders	24	24418	90	136653	1.49237	0.951119	0.439182	-0.197686	FALSE	FALSE
tinnitus	Ear and labyrinth disorders	24	24418	137	136606	0.980055	0.635036	-0.032297	-0.652456	FALSE	FALSE
pneumothorax	Respiratory, thoracic and mediastinal disorders	23	24419	172	136571	0.747877	0.483895	-0.356229	-0.980373	FALSE	FALSE
dry skin	Skin and subcutaneous tissue disorders	23	24419	518	136225	0.247701	0.163095	-1.79337	-2.3954	FALSE	FALSE
dermatitis exfoliative	Skin and subcutaneous tissue disorders	23	24419	63	136680	2.04345	1.26738	0.757871	0.092456	TRUE	FALSE
cytomegalovirus test positive	Investigations	23	24419	112	136631	1.14903	0.73346	0.150448	-0.488533	FALSE	FALSE
lung neoplasm	Neoplasms benign, malignant and unspecified (incl cysts and polyps)	23	24419	67	136676	1.9214	1.19625	0.697495	0.035249	TRUE	FALSE
bone marrow disorder	Blood and lymphatic system disorders	23	24419	67	136676	1.9214	1.19625	0.697495	0.035249	TRUE	FALSE
diverticulitis	Infections and infestations	23	24419	197	136546	0.652849	0.423792	-0.524099	-1.14438	FALSE	FALSE
hypoaesthesia oral	Gastrointestinal disorders	23	24419	70	136673	1.83901	1.14793	0.653815	-0.006223	FALSE	FALSE
coronary artery disease	Cardiac disorders	23	24419	141	136602	0.912511	0.587119	-0.116637	-0.747143	FALSE	FALSE
traumatic lung injury	Injury, poisoning and procedural complications	23	24419	53	136690	2.42919	1.4888	0.920887	0.246198	TRUE	FALSE
chronic lymphocytic leukaemia transformation	Neoplasms benign, malignant and unspecified (incl cysts and polyps)	23	24419	123	136620	1.04619	0.670106	0.04324	-0.592147	FALSE	TRUE
pharyngitis	Infections and infestations	23	24419	79	136664	1.6294	1.02391	0.530191	-0.123958	FALSE	FALSE
full blood count abnormal	Investigations	23	24419	645	136098	0.198743	0.131089	-2.09379	-2.69339	FALSE	FALSE
abdominal lymphadenopathy	Blood and lymphatic system disorders	23	24419	65	136678	1.98055	1.23078	0.727367	0.06357	TRUE	FALSE
gastric cancer	Neoplasms benign, malignant and unspecified (incl cysts and polyps)	23	24419	75	136668	1.71635	1.07555	0.583832	-0.072809	FALSE	FALSE
gout	Metabolism and nutrition disorders	23	24419	297	136446	0.432717	0.283057	-1.04954	-1.6603	FALSE	FALSE
pollakiuria	Renal and urinary disorders	22	24420	261	136482	0.471099	0.304821	-0.938042	-1.56372	FALSE	FALSE
gastrooesophageal reflux disease	Gastrointestinal disorders	22	24420	438	136305	0.280359	0.182658	-1.62429	-2.24091	FALSE	FALSE
cytomegalovirus chorioretinitis	Infections and infestations	22	24420	146	136597	0.842879	0.538272	-0.211282	-0.852706	FALSE	FALSE
discomfort	General disorders and administration site conditions	22	24420	140	136603	0.879041	0.560661	-0.161123	-0.80396	FALSE	FALSE
vasculitis	Vascular disorders	22	24420	120	136623	1.0257	0.650901	0.019909	-0.62846	FALSE	FALSE
extranodal marginal zone b-cell lymphoma (malt type)	Neoplasms benign, malignant and unspecified (incl cysts and polyps)	22	24420	26	136717	4.73725	2.68456	1.44795	0.718518	TRUE	TRUE
pneumonia viral	Infections and infestations	22	24420	91	136652	1.35286	0.849052	0.330802	-0.32889	FALSE	FALSE
non-small cell lung cancer	Neoplasms benign, malignant and unspecified (incl cysts and polyps)	22	24420	45	136698	2.7367	1.64326	1.02382	0.327694	TRUE	FALSE
dementia	Nervous system disorders	22	24420	183	136560	0.672279	0.431896	-0.487138	-1.12163	FALSE	FALSE
facial paralysis	Nervous system disorders	22	24420	132	136611	0.932371	0.593579	-0.091412	-0.736296	FALSE	FALSE
ventricular tachycardia	Cardiac disorders	22	24420	177	136566	0.695098	0.446198	-0.445836	-1.08128	FALSE	FALSE
cardiovascular disorder	Cardiac disorders	22	24420	117	136626	1.05202	0.667004	0.049135	-0.600196	FALSE	FALSE
pulmonary haemorrhage	Respiratory, thoracic and mediastinal disorders	22	24420	115	136628	1.07033	0.678189	0.068953	-0.581041	FALSE	FALSE
transient ischaemic attack	Nervous system disorders	22	24420	295	136448	0.416699	0.270149	-1.09767	-1.72084	FALSE	FALSE
nasal congestion	Respiratory, thoracic and mediastinal disorders	22	24420	189	136554	0.650908	0.418482	-0.527291	-1.16088	FALSE	FALSE
amnesia	Nervous system disorders	22	24420	251	136492	0.489903	0.316776	-0.887521	-1.51406	FALSE	FALSE
small intestinal obstruction	Gastrointestinal disorders	22	24420	151	136592	0.814939	0.520936	-0.251788	-0.892108	FALSE	FALSE
sinus bradycardia	Cardiac disorders	22	24420	68	136675	1.81075	1.11941	0.636094	-0.037443	FALSE	FALSE
arthritis	Musculoskeletal and connective tissue disorders	22	24420	393	136350	0.312564	0.203402	-1.47831	-2.09651	FALSE	FALSE
cognitive disorder	Nervous system disorders	22	24420	234	136509	0.52556	0.339399	-0.797354	-1.42549	FALSE	FALSE
febrile infection	Infections and infestations	22	24420	59	136684	2.0871	1.27885	0.775677	0.094726	TRUE	FALSE
ulcer	General disorders and administration site conditions	21	24421	90	136653	1.30567	0.811823	0.290799	-0.382218	FALSE	FALSE
tuberculosis	Infections and infestations	21	24421	44	136699	2.67158	1.58827	0.998904	0.288438	TRUE	FALSE
varicella zoster virus infection	Infections and infestations	21	24421	65	136678	1.80818	1.10535	0.63234	-0.056363	FALSE	FALSE
escherichia urinary tract infection	Infections and infestations	21	24421	83	136660	1.41586	0.87702	0.37857	-0.298119	FALSE	FALSE
haematochezia	Gastrointestinal disorders	21	24421	276	136467	0.425182	0.272769	-1.07005	-1.70767	FALSE	FALSE
red cell distribution width increased	Investigations	21	24421	29	136714	4.05388	2.31151	1.33283	0.596719	TRUE	FALSE
retching	Gastrointestinal disorders	21	24421	77	136666	1.52625	0.941861	0.458301	-0.221929	FALSE	FALSE
mass	General disorders and administration site conditions	21	24421	258	136485	0.454905	0.29152	-0.982175	-1.6212	FALSE	FALSE
dry mouth	Gastrointestinal disorders	21	24421	415	136328	0.282483	0.182183	-1.61241	-2.24301	FALSE	FALSE
neutropenic colitis	Gastrointestinal disorders	21	24421	72	136671	1.6323	1.00371	0.528284	-0.155226	FALSE	FALSE
malnutrition	Metabolism and nutrition disorders	21	24421	165	136578	0.711791	0.451904	-0.416202	-1.06669	FALSE	FALSE
gastrointestinal perforation	Gastrointestinal disorders	21	24421	60	136683	1.95893	1.19156	0.711547	0.01862	TRUE	FALSE
presyncope	Nervous system disorders	21	24421	108	136635	1.08791	0.681553	0.086936	-0.57839	FALSE	FALSE
pneumonia pseudomonal	Infections and infestations	21	24421	101	136642	1.16337	0.726914	0.162831	-0.505228	FALSE	FALSE
musculoskeletal pain	Musculoskeletal and connective tissue disorders	21	24421	243	136500	0.483039	0.30923	-0.904619	-1.54496	FALSE	FALSE
odynophagia	Gastrointestinal disorders	21	24421	59	136684	1.99215	1.21044	0.727924	0.034093	TRUE	FALSE
erysipelas	Infections and infestations	21	24421	113	136630	1.03974	0.652471	0.03507	-0.62847	FALSE	FALSE
purpura	Skin and subcutaneous tissue disorders	20	24422	165	136578	0.677869	0.426104	-0.475845	-1.14022	FALSE	FALSE
bronchiectasis	Respiratory, thoracic and mediastinal disorders	20	24422	65	136678	1.722	1.04302	0.580723	-0.121734	FALSE	FALSE
adenovirus infection	Infections and infestations	20	24422	67	136676	1.67058	1.01366	0.549893	-0.150996	FALSE	FALSE
klebsiella infection	Infections and infestations	20	24422	103	136640	1.0864	0.672833	0.084627	-0.596385	FALSE	FALSE
ileus paralytic	Gastrointestinal disorders	20	24422	72	136671	1.55451	0.947012	0.475583	-0.221667	FALSE	FALSE
ataxia	Nervous system disorders	20	24422	79	136664	1.41669	0.867202	0.377588	-0.315154	FALSE	FALSE
marginal zone lymphoma	Neoplasms benign, malignant and unspecified (incl cysts and polyps)	20	24422	34	136709	3.29281	1.89505	1.16885	0.42857	TRUE	TRUE
gastrointestinal infection	Infections and infestations	20	24422	81	136662	1.38169	0.846814	0.35077	-0.340793	FALSE	FALSE
hepatitis fulminant	Hepatobiliary disorders	20	24422	33	136710	3.39262	1.94646	1.19246	0.450294	TRUE	FALSE
dilated cardiomyopathy	Cardiac disorders	20	24422	97	136646	1.15365	0.712769	0.152481	-0.531033	FALSE	FALSE
osteoporosis	Musculoskeletal and connective tissue disorders	20	24422	128	136615	0.874052	0.545485	-0.16807	-0.84076	FALSE	FALSE
enteritis	Gastrointestinal disorders	20	24422	86	136657	1.30131	0.799807	0.285828	-0.402971	FALSE	FALSE
peripheral motor neuropathy	Nervous system disorders	20	24422	35	136708	3.19871	1.84629	1.14561	0.407164	TRUE	FALSE
hairy cell leukaemia	Neoplasms benign, malignant and unspecified (incl cysts and polyps)	20	24422	24	136719	4.66516	2.57679	1.42443	0.661772	TRUE	TRUE
neuroendocrine carcinoma of the skin	Neoplasms benign, malignant and unspecified (incl cysts and polyps)	20	24422	54	136689	2.07295	1.24078	0.763178	0.050686	TRUE	FALSE
cytomegalovirus viraemia	Infections and infestations	20	24422	150	136593	0.745737	0.467595	-0.358866	-1.02619	FALSE	FALSE
speech disorder	Nervous system disorders	20	24422	191	136552	0.585482	0.369293	-0.658536	-1.31877	FALSE	FALSE
hepatitis e	Infections and infestations	20	24422	68	136675	1.646	0.999588	0.534722	-0.165408	FALSE	FALSE
ventricular fibrillation	Cardiac disorders	20	24422	103	136640	1.0864	0.672833	0.084627	-0.596385	FALSE	FALSE
stevens-johnson syndrome	Skin and subcutaneous tissue disorders	20	24422	129	136614	0.86727	0.541386	-0.177312	-0.849725	FALSE	FALSE
platelet count abnormal	Investigations	20	24422	252	136491	0.44356	0.281266	-1.01361	-1.66717	FALSE	FALSE
blood immunoglobulin g decreased	Investigations	19	24423	115	136628	0.924265	0.568742	-0.102433	-0.793902	FALSE	FALSE
agitation	Psychiatric disorders	19	24423	231	136512	0.459741	0.28792	-0.96577	-1.63631	FALSE	FALSE
escherichia bacteraemia	Infections and infestations	19	24423	111	136632	0.9576	0.588525	-0.061091	-0.75392	FALSE	FALSE
paresis	Nervous system disorders	19	24423	24	136719	4.43172	2.42724	1.38228	0.604027	TRUE	FALSE
dysgeusia	Nervous system disorders	19	24423	230	136513	0.461743	0.289152	-0.960158	-1.6308	FALSE	FALSE
hypotonia	Nervous system disorders	19	24423	35	136708	3.03865	1.73798	1.09846	0.344911	TRUE	FALSE
immunoglobulins decreased	Investigations	19	24423	77	136666	1.38078	0.835594	0.348385	-0.360339	FALSE	FALSE
burkitt's lymphoma	Neoplasms benign, malignant and unspecified (incl cysts and polyps)	19	24423	83	136660	1.28091	0.777954	0.267157	-0.438031	FALSE	TRUE
pancreatitis acute	Gastrointestinal disorders	19	24423	97	136646	1.09592	0.670107	0.093718	-0.604578	FALSE	FALSE
orthostatic hypotension	Vascular disorders	19	24423	94	136649	1.13092	0.690622	0.129168	-0.570468	FALSE	FALSE
injection site reaction	General disorders and administration site conditions	19	24423	51	136692	2.0851	1.23102	0.765306	0.034744	TRUE	FALSE
acute graft versus host disease	Immune system disorders	19	24423	61	136682	1.74316	1.04141	0.59042	-0.130166	FALSE	FALSE
shock haemorrhagic	Vascular disorders	19	24423	78	136665	1.36307	0.825401	0.334525	-0.37358	FALSE	FALSE
hypertensive crisis	Vascular disorders	19	24423	80	136663	1.32897	0.805744	0.307199	-0.399706	FALSE	FALSE
cardiac dysfunction	Cardiac disorders	19	24423	61	136682	1.74316	1.04141	0.59042	-0.130166	FALSE	FALSE
neuralgia	Nervous system disorders	19	24423	118	136625	0.900747	0.554756	-0.132681	-0.823179	FALSE	FALSE
neck pain	Musculoskeletal and connective tissue disorders	19	24423	267	136476	0.397649	0.249633	-1.15449	-1.82193	FALSE	FALSE
aplastic anaemia	Blood and lymphatic system disorders	19	24423	97	136646	1.09592	0.670107	0.093718	-0.604578	FALSE	FALSE
conjunctivitis	Infections and infestations	19	24423	127	136616	0.836859	0.516639	-0.219794	-0.907613	FALSE	FALSE
atrial flutter	Cardiac disorders	19	24423	277	136466	0.383265	0.240737	-1.20281	-1.86951	FALSE	FALSE
jc polyomavirus test positive	Investigations	19	24423	29	136714	3.6675	2.05618	1.24632	0.48057	TRUE	FALSE
ventricular extrasystoles	Cardiac disorders	19	24423	78	136665	1.36307	0.825401	0.334525	-0.37358	FALSE	FALSE
graft versus host disease	Immune system disorders	19	24423	140	136603	0.759079	0.469992	-0.337009	-1.02147	FALSE	FALSE
nephrolithiasis	Renal and urinary disorders	19	24423	321	136422	0.330624	0.208098	-1.39807	-2.06206	FALSE	FALSE
central nervous system lesion	Nervous system disorders	19	24423	104	136639	1.02211	0.626672	0.014238	-0.681176	FALSE	FALSE
toxic epidermal necrolysis	Skin and subcutaneous tissue disorders	19	24423	96	136647	1.10735	0.676809	0.105438	-0.593297	FALSE	FALSE
urinary incontinence	Renal and urinary disorders	19	24423	162	136581	0.655888	0.407688	-0.515956	-1.19581	FALSE	FALSE
cytomegalovirus colitis	Infections and infestations	18	24424	82	136661	1.22825	0.737301	0.219727	-0.501937	FALSE	FALSE
disturbance in attention	Nervous system disorders	18	24424	116	136627	0.868029	0.528219	-0.176434	-0.883568	FALSE	FALSE
lower gastrointestinal haemorrhage	Gastrointestinal disorders	18	24424	51	136692	1.97528	1.15394	0.710019	-0.03651	FALSE	FALSE
metastases to liver	Neoplasms benign, malignant and unspecified (incl cysts and polyps)	18	24424	72	136671	1.39894	0.834461	0.36046	-0.367453	FALSE	TRUE
taste disorder	Nervous system disorders	18	24424	178	136565	0.565425	0.348143	-0.700367	-1.39364	FALSE	FALSE
incorrect dose administered	Injury, poisoning and procedural complications	18	24424	1643	135100	0.0606	0.038076	-3.73523	-4.40109	FALSE	TRUE
petechiae	Skin and subcutaneous tissue disorders	18	24424	407	136336	0.246872	0.153944	-1.78768	-2.46437	FALSE	FALSE
gastric ulcer	Gastrointestinal disorders	18	24424	116	136627	0.868029	0.528219	-0.176434	-0.883568	FALSE	FALSE
rhinitis	Infections and infestations	18	24424	91	136652	1.1067	0.667373	0.103832	-0.613144	FALSE	FALSE
oral pain	Gastrointestinal disorders	18	24424	214	136529	0.470183	0.290591	-0.935263	-1.62381	FALSE	FALSE
angiopathy	Vascular disorders	18	24424	66	136677	1.52618	0.906117	0.451999	-0.280337	FALSE	FALSE
therapeutic product effect decreased	General disorders and administration site conditions	18	24424	221	136522	0.455267	0.281538	-0.976809	-1.6646	FALSE	TRUE
pulmonary alveolar haemorrhage	Respiratory, thoracic and mediastinal disorders	18	24424	59	136684	1.70734	1.00703	0.566696	-0.171617	FALSE	FALSE
cachexia	Metabolism and nutrition disorders	18	24424	69	136674	1.4598	0.868813	0.405503	-0.324549	FALSE	FALSE
encephalitis viral	Infections and infestations	18	24424	26	136717	3.8753	2.1244	1.28004	0.490497	TRUE	FALSE
femur fracture	Injury, poisoning and procedural complications	18	24424	126	136617	0.799079	0.487553	-0.274886	-0.979006	FALSE	FALSE
brain oedema	Nervous system disorders	18	24424	118	136625	0.853304	0.519552	-0.196669	-0.903166	FALSE	FALSE
sensory disturbance	Nervous system disorders	18	24424	47	136696	2.14345	1.24478	0.787399	0.036058	TRUE	FALSE
hyperphosphataemia	Metabolism and nutrition disorders	18	24424	105	136638	0.959043	0.581576	-0.059763	-0.770754	FALSE	FALSE
polyarthritis	Musculoskeletal and connective tissue disorders	18	24424	31	136712	3.25013	1.81797	1.1466	0.368857	TRUE	FALSE
skin cancer	Neoplasms benign, malignant and unspecified (incl cysts and polyps)	18	24424	450	136293	0.223212	0.139323	-1.9244	-2.59977	FALSE	FALSE
myocarditis	Cardiac disorders	17	24425	59	136684	1.61243	0.939923	0.505849	-0.249688	FALSE	FALSE
status epilepticus	Nervous system disorders	17	24425	75	136668	1.26829	0.749013	0.253191	-0.489933	FALSE	FALSE
lactic acidosis	Metabolism and nutrition disorders	17	24425	130	136613	0.731414	0.441112	-0.38116	-1.10155	FALSE	FALSE
benign prostatic hyperplasia	Reproductive system and breast disorders	17	24425	65	136678	1.46352	0.857912	0.405847	-0.344499	FALSE	FALSE
gastric perforation	Gastrointestinal disorders	17	24425	36	136707	2.64303	1.48435	0.97007	0.184647	TRUE	FALSE
renal cyst	Renal and urinary disorders	17	24425	61	136682	1.55954	0.910896	0.471739	-0.281984	FALSE	FALSE
sarcoidosis	Immune system disorders	17	24425	38	136705	2.50389	1.41309	0.923221	0.141311	TRUE	FALSE
contraindicated product administered	Injury, poisoning and procedural complications	17	24425	57	136686	1.66903	0.970864	0.540785	-0.216657	FALSE	TRUE
capillary leak syndrome	Vascular disorders	17	24425	45	136698	2.11429	1.20994	0.770284	-0.00099	FALSE	FALSE
pulmonary sepsis	Infections and infestations	17	24425	62	136681	1.53437	0.897045	0.454982	-0.297867	FALSE	FALSE
metabolic acidosis	Metabolism and nutrition disorders	17	24425	138	136605	0.688972	0.416222	-0.453949	-1.17234	FALSE	FALSE
haematemesis	Gastrointestinal disorders	17	24425	131	136612	0.725825	0.437839	-0.390462	-1.11059	FALSE	FALSE
cardiopulmonary failure	Cardiac disorders	17	24425	39	136704	2.43967	1.37998	0.900355	0.120115	TRUE	FALSE
product quality issue	Product issues	17	24425	24	136719	3.9649	2.12975	1.28846	0.475482	TRUE	TRUE
skin mass	Skin and subcutaneous tissue disorders	17	24425	113	136630	0.841554	0.505321	-0.213094	-0.938535	FALSE	FALSE
hypovolaemic shock	Vascular disorders	17	24425	33	136710	2.88337	1.60587	1.04333	0.25215	TRUE	FALSE
breath sounds abnormal	Investigations	17	24425	30	136713	3.17178	1.74916	1.1205	0.322904	TRUE	FALSE
haemorrhoids	Gastrointestinal disorders	17	24425	146	136597	0.651182	0.393988	-0.523242	-1.23981	FALSE	FALSE
hepatitis acute	Hepatobiliary disorders	16	24426	51	136692	1.75566	1.00105	0.587726	-0.194805	FALSE	FALSE
hallucination	Psychiatric disorders	16	24426	167	136576	0.535705	0.320687	-0.76564	-1.49719	FALSE	FALSE
venous thrombosis limb	Vascular disorders	16	24426	24	136719	3.73152	1.98195	1.236	0.403544	TRUE	FALSE
hypophagia	Metabolism and nutrition disorders	16	24426	294	136449	0.304012	0.183778	-1.50232	-2.22113	FALSE	FALSE
blood urea increased	Investigations	16	24426	113	136630	0.792018	0.469123	-0.285033	-1.02932	FALSE	FALSE
laryngeal oedema	Respiratory, thoracic and mediastinal disorders	16	24426	24	136719	3.73152	1.98195	1.236	0.403544	TRUE	FALSE
systemic inflammatory response syndrome	General disorders and administration site conditions	16	24426	72	136671	1.2434	0.723225	0.229867	-0.533981	FALSE	FALSE
blood pressure systolic increased	Investigations	16	24426	51	136692	1.75566	1.00105	0.587726	-0.194805	FALSE	FALSE
small intestinal perforation	Gastrointestinal disorders	16	24426	68	136675	1.31658	0.763581	0.291534	-0.475191	FALSE	FALSE
flatulence	Gastrointestinal disorders	16	24426	309	136434	0.289222	0.174947	-1.5689	-2.28685	FALSE	FALSE
adenocarcinoma of colon	Neoplasms benign, malignant and unspecified (incl cysts and polyps)	16	24426	59	136684	1.51752	0.873233	0.440749	-0.333503	FALSE	FALSE
blood uric acid increased	Investigations	16	24426	218	136525	0.410226	0.24687	-1.10772	-1.83253	FALSE	FALSE
laboratory test abnormal	Investigations	16	24426	491	136252	0.181773	0.11046	-2.19857	-2.91012	FALSE	FALSE
meningitis aseptic	Infections and infestations	16	24426	34	136709	2.63382	1.45363	0.960864	0.152677	TRUE	FALSE
alveolitis	Respiratory, thoracic and mediastinal disorders	16	24426	12	136731	7.46369	3.5305	1.65514	0.773659	TRUE	FALSE
drug ineffective for unapproved indication	General disorders and administration site conditions	16	24426	208	136535	0.42998	0.258542	-1.04673	-1.77263	FALSE	TRUE
hypertransaminasaemia	Hepatobiliary disorders	16	24426	83	136660	1.07853	0.631457	0.072734	-0.684349	FALSE	FALSE
hypervolaemia	Metabolism and nutrition disorders	16	24426	167	136576	0.535705	0.320687	-0.76564	-1.49719	FALSE	FALSE
asphyxia	Respiratory, thoracic and mediastinal disorders	16	24426	38	136705	2.3565	1.31377	0.863994	0.063185	TRUE	FALSE
musculoskeletal stiffness	Musculoskeletal and connective tissue disorders	16	24426	210	136533	0.425879	0.256121	-1.05914	-1.78481	FALSE	FALSE
lymphocyte count increased	Investigations	16	24426	249	136494	0.359072	0.216555	-1.28189	-2.00384	FALSE	FALSE
metastatic lymphoma	Neoplasms benign, malignant and unspecified (incl cysts and polyps)	16	24426	26	136717	3.44443	1.84749	1.17661	0.349851	TRUE	TRUE
unresponsive to stimuli	Nervous system disorders	15	24427	88	136655	0.953595	0.551458	-0.067876	-0.842847	FALSE	FALSE
opportunistic infection	Infections and infestations	16	24426	51	136692	1.75566	1.00105	0.587726	-0.194805	FALSE	FALSE
acute lymphocytic leukaemia	Neoplasms benign, malignant and unspecified (incl cysts and polyps)	16	24426	55	136688	1.62793	0.932779	0.512367	-0.265806	FALSE	FALSE
metastases to lymph nodes	Neoplasms benign, malignant and unspecified (incl cysts and polyps)	16	24426	48	136695	1.86543	1.05921	0.646946	-0.139187	FALSE	TRUE
wound infection	Infections and infestations	16	24426	73	136670	1.22636	0.713794	0.214854	-0.548314	FALSE	TRUE
abscess	Infections and infestations	16	24426	70	136673	1.27895	0.742855	0.260371	-0.504884	FALSE	FALSE
renal injury	Renal and urinary disorders	16	24426	64	136679	1.39891	0.808711	0.355955	-0.413918	FALSE	FALSE
illness	General disorders and administration site conditions	16	24426	445	136298	0.200631	0.12182	-2.06347	-2.77617	FALSE	FALSE
abdominal mass	Gastrointestinal disorders	15	24427	72	136671	1.16564	0.668186	0.157576	-0.62673	FALSE	FALSE
extravasation	General disorders and administration site conditions	15	24427	60	136683	1.39889	0.794306	0.353286	-0.440486	FALSE	TRUE
blister	Skin and subcutaneous tissue disorders	15	24427	297	136446	0.282115	0.167912	-1.59884	-2.33852	FALSE	FALSE
rhinovirus infection	Infections and infestations	15	24427	101	136642	0.830776	0.482915	-0.228211	-0.997421	FALSE	FALSE
product dose omission issue	Injury, poisoning and procedural complications	15	24427	1134	135609	0.073434	0.044115	-3.45441	-4.18088	FALSE	TRUE
paralysis	Nervous system disorders	15	24427	68	136675	1.23425	0.705525	0.219909	-0.567264	FALSE	FALSE
b-cell lymphoma refractory	Neoplasms benign, malignant and unspecified (incl cysts and polyps)	15	24427	40	136703	2.09865	1.15918	0.753296	-0.064749	FALSE	TRUE
proteinuria	Renal and urinary disorders	15	24427	55	136688	1.52612	0.862123	0.443378	-0.355239	FALSE	FALSE
gastrointestinal inflammation	Gastrointestinal disorders	15	24427	45	136698	1.86539	1.03972	0.642426	-0.168137	FALSE	FALSE
hepatic cyst	Hepatobiliary disorders	15	24427	34	136709	2.4691	1.3447	0.89867	0.069792	TRUE	FALSE
paraparesis	Nervous system disorders	15	24427	23	136720	3.65027	1.90441	1.21047	0.353732	TRUE	FALSE
thrombotic microangiopathy	Blood and lymphatic system disorders	15	24427	53	136690	1.58373	0.892611	0.481051	-0.319691	FALSE	FALSE
epstein-barr virus associated lymphoma	Neoplasms benign, malignant and unspecified (incl cysts and polyps)	15	24427	49	136694	1.71307	0.960559	0.559483	-0.245882	FALSE	TRUE
pancreatic carcinoma	Neoplasms benign, malignant and unspecified (incl cysts and polyps)	15	24427	52	136691	1.6142	0.908679	0.500263	-0.301586	FALSE	FALSE
cold sweat	Skin and subcutaneous tissue disorders	15	24427	62	136681	1.35375	0.770078	0.318768	-0.473232	FALSE	FALSE
dermatitis exfoliative generalised	Skin and subcutaneous tissue disorders	15	24427	51	136692	1.64586	0.925338	0.519734	-0.283254	FALSE	FALSE
cardiogenic shock	Cardiac disorders	15	24427	91	136652	0.922138	0.533968	-0.106489	-0.88001	FALSE	FALSE
inappropriate antidiuretic hormone secretion	Endocrine disorders	15	24427	87	136656	0.964563	0.557545	-0.054771	-0.830244	FALSE	FALSE
cerebral ischaemia	Nervous system disorders	15	24427	47	136696	1.78599	0.998572	0.600359	-0.207527	FALSE	FALSE
systemic candida	Infections and infestations	15	24427	93	136650	0.902293	0.522912	-0.131669	-0.904267	FALSE	FALSE
bladder cancer	Neoplasms benign, malignant and unspecified (incl cysts and polyps)	15	24427	84	136659	0.999034	0.576641	-0.014729	-0.791763	FALSE	FALSE
burning sensation	Nervous system disorders	15	24427	144	136599	0.582514	0.342203	-0.658937	-1.41561	FALSE	FALSE
respiratory syncytial virus infection	Infections and infestations	15	24427	79	136664	1.0623	0.611551	0.054582	-0.725267	FALSE	FALSE
babesiosis	Infections and infestations	15	24427	19	136724	4.41888	2.24515	1.34294	0.472077	TRUE	FALSE
hepatorenal syndrome	Hepatobiliary disorders	15	24427	22	136721	3.81622	1.97946	1.24247	0.382453	TRUE	FALSE
blood potassium decreased	Investigations	15	24427	292	136451	0.286956	0.170757	-1.57609	-2.31606	FALSE	FALSE
sars-cov-2 test positive	Investigations	15	24427	205	136538	0.408998	0.242082	-1.10906	-1.85619	FALSE	FALSE
metastases to central nervous system	Neoplasms benign, malignant and unspecified (incl cysts and polyps)	15	24427	78	136665	1.07593	0.619047	0.068853	-0.711594	FALSE	TRUE
thrombophlebitis	Vascular disorders	15	24427	44	136699	1.9078	1.0616	0.663929	-0.148036	FALSE	FALSE
haematological malignancy	Neoplasms benign, malignant and unspecified (incl cysts and polyps)	15	24427	20	136723	4.19791	2.14895	1.30866	0.441604	TRUE	TRUE
stress cardiomyopathy	Cardiac disorders	15	24427	50	136693	1.67879	0.942619	0.539472	-0.264687	FALSE	FALSE
coronavirus infection	Infections and infestations	15	24427	157	136586	0.534229	0.314491	-0.767339	-1.52143	FALSE	FALSE
atrioventricular block	Cardiac disorders	15	24427	65	136678	1.29124	0.736388	0.268492	-0.521009	FALSE	FALSE
gait inability	General disorders and administration site conditions	14	24428	256	136487	0.305556	0.178394	-1.48868	-2.25415	FALSE	FALSE
generalised tonic-clonic seizure	Nervous system disorders	14	24428	74	136669	1.05847	0.597754	0.049295	-0.756162	FALSE	FALSE
hypertriglyceridaemia	Metabolism and nutrition disorders	14	24428	22	136721	3.56166	1.82212	1.18208	0.298768	TRUE	FALSE
lyme disease	Infections and infestations	14	24428	19	136724	4.12412	2.06755	1.28494	0.390462	TRUE	FALSE
psychotic disorder	Psychiatric disorders	14	24428	55	136688	1.42432	0.792004	0.368982	-0.452086	FALSE	FALSE
left ventricular failure	Cardiac disorders	14	24428	58	136685	1.35062	0.753343	0.313554	-0.504532	FALSE	FALSE
hypothermia	General disorders and administration site conditions	14	24428	45	136698	1.74096	0.955498	0.57082	-0.262233	FALSE	FALSE
infusion site extravasation	General disorders and administration site conditions	14	24428	39	136704	2.00889	1.09065	0.707036	-0.13522	FALSE	TRUE
arteriosclerosis coronary artery	Cardiac disorders	14	24428	26	136717	3.01363	1.57344	1.05543	0.184635	TRUE	FALSE
b-lymphocyte count decreased	Investigations	14	24428	13	136730	6.02782	2.83301	1.51568	0.592338	TRUE	FALSE
anuria	Renal and urinary disorders	14	24428	76	136667	1.0306	0.582712	0.019423	-0.784757	FALSE	FALSE
neck mass	Musculoskeletal and connective tissue disorders	14	24428	75	136668	1.04435	0.590137	0.034282	-0.77053	FALSE	FALSE
meningitis tuberculous	Infections and infestations	14	24428	62	136681	1.26345	0.707312	0.242815	-0.571643	FALSE	FALSE
meningitis cryptococcal	Infections and infestations	14	24428	60	136683	1.30558	0.729602	0.277751	-0.538475	FALSE	FALSE
soft tissue infection	Infections and infestations	14	24428	45	136698	1.74096	0.955498	0.57082	-0.262233	FALSE	FALSE
paraplegia	Nervous system disorders	14	24428	40	136703	1.95866	1.06553	0.683421	-0.157168	FALSE	FALSE
cardiac failure acute	Cardiac disorders	14	24428	82	136661	0.955148	0.54181	-0.066653	-0.867307	FALSE	FALSE
angina unstable	Cardiac disorders	14	24428	42	136701	1.86536	1.0186	0.637321	-0.200104	FALSE	FALSE
amylase increased	Investigations	14	24428	42	136701	1.86536	1.0186	0.637321	-0.200104	FALSE	FALSE
rhinorrhoea	Respiratory, thoracic and mediastinal disorders	14	24428	309	136434	0.253049	0.148093	-1.74077	-2.50294	FALSE	FALSE
musculoskeletal disorder	Musculoskeletal and connective tissue disorders	14	24428	128	136615	0.611686	0.352241	-0.596763	-1.37998	FALSE	FALSE
drug eruption	Skin and subcutaneous tissue disorders	14	24428	116	136627	0.675023	0.387625	-0.476128	-1.26275	FALSE	FALSE
spinal fracture	Injury, poisoning and procedural complications	14	24428	211	136532	0.370845	0.215871	-1.23352	-2.00297	FALSE	FALSE
high-grade b-cell lymphoma	Neoplasms benign, malignant and unspecified (incl cysts and polyps)	14	24428	51	136692	1.53608	0.850185	0.446363	-0.379084	FALSE	TRUE
type 2 diabetes mellitus	Metabolism and nutrition disorders	14	24428	74	136669	1.05847	0.597754	0.049295	-0.756162	FALSE	FALSE
respiratory rate increased	Investigations	14	24428	38	136705	2.06177	1.11699	0.731044	-0.112937	FALSE	FALSE
t-cell lymphoma	Neoplasms benign, malignant and unspecified (incl cysts and polyps)	14	24428	35	136708	2.23855	1.20427	0.805561	-0.043985	FALSE	TRUE
dermatitis allergic	Skin and subcutaneous tissue disorders	14	24428	68	136675	1.15192	0.647932	0.142813	-0.666832	FALSE	FALSE
rash papular	Skin and subcutaneous tissue disorders	14	24428	155	136588	0.505034	0.292212	-0.836146	-1.61344	FALSE	FALSE
performance status decreased	General disorders and administration site conditions	14	24428	55	136688	1.42432	0.792004	0.368982	-0.452086	FALSE	TRUE
superinfection bacterial	Infections and infestations	14	24428	26	136717	3.01363	1.57344	1.05543	0.184635	TRUE	FALSE
venoocclusive liver disease	Hepatobiliary disorders	14	24428	111	136632	0.705455	0.404556	-0.422726	-1.21095	FALSE	FALSE
chronic sinusitis	Infections and infestations	14	24428	39	136704	2.00889	1.09065	0.707036	-0.13522	FALSE	FALSE
transitional cell carcinoma	Neoplasms benign, malignant and unspecified (incl cysts and polyps)	14	24428	23	136720	3.40678	1.75283	1.14936	0.269407	TRUE	FALSE
myopathy	Musculoskeletal and connective tissue disorders	13	24429	35	136708	2.07857	1.09958	0.731745	-0.142767	FALSE	FALSE
herpes simplex encephalitis	Infections and infestations	13	24429	22	136721	3.30712	1.66577	1.11602	0.207104	TRUE	FALSE
respiratory depression	Respiratory, thoracic and mediastinal disorders	13	24429	14	136729	5.19721	2.44263	1.41614	0.471578	TRUE	FALSE
gingivitis	Infections and infestations	13	24429	22	136721	3.30712	1.66577	1.11602	0.207104	TRUE	FALSE
oesophageal candidiasis	Infections and infestations	13	24429	63	136680	1.15452	0.635379	0.143279	-0.695163	FALSE	FALSE
migraine	Nervous system disorders	13	24429	127	136616	0.572447	0.323438	-0.67688	-1.48552	FALSE	FALSE
phlebitis	Vascular disorders	13	24429	61	136682	1.19239	0.655125	0.178215	-0.661945	FALSE	FALSE
bone marrow infiltration	Blood and lymphatic system disorders	13	24429	29	136714	2.50872	1.304	0.896507	0.008543	TRUE	TRUE
abdominal pain lower	Gastrointestinal disorders	13	24429	72	136671	1.01014	0.559498	-0.004239	-0.835906	FALSE	FALSE
flank pain	Musculoskeletal and connective tissue disorders	13	24429	55	136688	1.32253	0.722489	0.288406	-0.557479	FALSE	FALSE
supraventricular tachycardia	Cardiac disorders	13	24429	143	136600	0.508338	0.28807	-0.825365	-1.63028	FALSE	FALSE
viraemia	Infections and infestations	13	24429	14	136729	5.19721	2.44263	1.41614	0.471578	TRUE	FALSE
hemiplegia	Nervous system disorders	13	24429	41	136702	1.77431	0.950657	0.583886	-0.279964	FALSE	FALSE
hepatosplenomegaly	Hepatobiliary disorders	13	24429	64	136679	1.13647	0.625946	0.126123	-0.711492	FALSE	FALSE
retinal haemorrhage	Eye disorders	13	24429	97	136646	0.749657	0.420132	-0.349062	-1.16752	FALSE	FALSE
sciatica	Nervous system disorders	13	24429	113	136630	0.643436	0.362359	-0.533102	-1.34576	FALSE	FALSE
nodule	General disorders and administration site conditions	13	24429	151	136592	0.481378	0.273135	-0.894244	-1.69756	FALSE	FALSE
dry eye	Eye disorders	13	24429	206	136537	0.352712	0.201339	-1.29535	-2.09078	FALSE	FALSE
intercepted product prescribing error	Injury, poisoning and procedural complications	13	24429	2	136741	36.3837	8.20982	2.03072	0.974679	TRUE	TRUE
meningitis	Infections and infestations	13	24429	67	136676	1.08556	0.599257	0.075847	-0.759405	FALSE	FALSE
post procedural haemorrhage	Injury, poisoning and procedural complications	13	24429	226	136517	0.321452	0.183765	-1.41738	-2.21082	FALSE	TRUE
decubitus ulcer	Skin and subcutaneous tissue disorders	13	24429	67	136676	1.08556	0.599257	0.075847	-0.759405	FALSE	FALSE
neurological decompensation	Nervous system disorders	13	24429	47	136696	1.54773	0.837309	0.449781	-0.405407	FALSE	FALSE
embolism venous	Vascular disorders	13	24429	19	136724	3.82938	1.89098	1.22139	0.300978	TRUE	FALSE
anal incontinence	Gastrointestinal disorders	13	24429	94	136649	0.7736	0.433077	-0.311779	-1.1315	FALSE	FALSE
myositis	Musculoskeletal and connective tissue disorders	13	24429	46	136697	1.58139	0.854283	0.471284	-0.385233	FALSE	FALSE
pyelonephritis	Infections and infestations	13	24429	79	136664	0.920587	0.511948	-0.109379	-0.936654	FALSE	FALSE
tenderness	General disorders and administration site conditions	13	24429	43	136700	1.69176	0.909607	0.537785	-0.322985	FALSE	FALSE
liver function test increased	Investigations	13	24429	124	136619	0.58631	0.331058	-0.647254	-1.45669	FALSE	FALSE
hypoglycaemia	Metabolism and nutrition disorders	13	24429	105	136638	0.6925	0.389114	-0.444014	-1.25938	FALSE	FALSE
cholecystitis acute	Hepatobiliary disorders	13	24429	54	136689	1.34703	0.735088	0.307618	-0.539316	FALSE	FALSE
hyperaemia	Vascular disorders	13	24429	13	136730	5.59704	2.59436	1.45846	0.508084	TRUE	FALSE
lymphoproliferative disorder	Neoplasms benign, malignant and unspecified (incl cysts and polyps)	13	24429	51	136692	1.4263	0.775669	0.366838	-0.483425	FALSE	TRUE
decreased immune responsiveness	Immune system disorders	13	24429	58	136685	1.25409	0.687159	0.232259	-0.61065	FALSE	FALSE
metastatic neoplasm	Neoplasms benign, malignant and unspecified (incl cysts and polyps)	13	24429	40	136703	1.81868	0.972606	0.6075	-0.25797	FALSE	TRUE
emphysema	Respiratory, thoracic and mediastinal disorders	13	24429	54	136689	1.34703	0.735088	0.307618	-0.539316	FALSE	FALSE
visual field defect	Eye disorders	12	24430	16	136727	4.19751	1.98552	1.26812	0.304948	TRUE	FALSE
pneumonia cytomegaloviral	Infections and infestations	12	24430	100	136643	0.67119	0.368746	-0.480307	-1.32546	FALSE	FALSE
hypernatraemia	Metabolism and nutrition disorders	12	24430	63	136680	1.06567	0.57471	0.053726	-0.812387	FALSE	FALSE
appendicitis	Infections and infestations	12	24430	72	136671	0.932399	0.505967	-0.095489	-0.95488	FALSE	FALSE
incontinence	Renal and urinary disorders	12	24430	99	136644	0.677974	0.372352	-0.468193	-1.31374	FALSE	FALSE
pulmonary congestion	Respiratory, thoracic and mediastinal disorders	12	24430	82	136661	0.818632	0.446612	-0.244979	-1.09835	FALSE	FALSE
colitis ulcerative	Gastrointestinal disorders	12	24430	43	136700	1.56156	0.82336	0.453736	-0.434677	FALSE	FALSE
mycobacterial infection	Infections and infestations	12	24430	26	136717	2.5829	1.30311	0.910912	-0.013254	FALSE	FALSE
bronchial obstruction	Respiratory, thoracic and mediastinal disorders	12	24430	11	136732	6.1057	2.69382	1.4865	0.492766	TRUE	FALSE
pneumonia klebsiella	Infections and infestations	12	24430	57	136686	1.1779	0.631954	0.162531	-0.708986	FALSE	FALSE
musculoskeletal chest pain	Musculoskeletal and connective tissue disorders	12	24430	97	136646	0.691963	0.379782	-0.443656	-1.29	FALSE	FALSE
marginal zone lymphoma recurrent	Neoplasms benign, malignant and unspecified (incl cysts and polyps)	12	24430	11	136732	6.1057	2.69382	1.4865	0.492766	TRUE	TRUE
diverticulum intestinal	Gastrointestinal disorders	12	24430	22	136721	3.0526	1.51056	1.04338	0.106106	TRUE	FALSE
pulmonary tuberculosis	Infections and infestations	12	24430	37	136706	1.81486	0.946244	0.59911	-0.299287	FALSE	FALSE
immune system disorder	Immune system disorders	12	24430	211	136532	0.317841	0.177633	-1.42751	-2.25078	FALSE	FALSE
psoriasis	Skin and subcutaneous tissue disorders	12	24430	81	136662	0.828744	0.451914	-0.230708	-1.08462	FALSE	FALSE
oral disorder	Gastrointestinal disorders	12	24430	56	136687	1.19894	0.642623	0.181491	-0.691015	FALSE	FALSE
campylobacter infection	Infections and infestations	12	24430	56	136687	1.19894	0.642623	0.181491	-0.691015	FALSE	FALSE
swollen tongue	Gastrointestinal disorders	12	24430	57	136686	1.1779	0.631954	0.162531	-0.708986	FALSE	FALSE
metastatic malignant melanoma	Neoplasms benign, malignant and unspecified (incl cysts and polyps)	12	24430	27	136716	2.48721	1.25988	0.879612	-0.041662	FALSE	TRUE
hepatic lesion	Hepatobiliary disorders	12	24430	65	136678	1.03286	0.557866	0.019208	-0.845282	FALSE	FALSE
cerebral aspergillosis	Infections and infestations	12	24430	87	136656	0.771556	0.421867	-0.314289	-1.16509	FALSE	FALSE
oesophageal ulcer	Gastrointestinal disorders	12	24430	27	136716	2.48721	1.25988	0.879612	-0.041662	FALSE	FALSE
hyperviscosity syndrome	Blood and lymphatic system disorders	12	24430	20	136723	3.35791	1.64132	1.11447	0.169539	TRUE	FALSE
glomerular filtration rate decreased	Investigations	12	24430	58	136685	1.15758	0.621634	0.143818	-0.726738	FALSE	FALSE
gastrointestinal obstruction	Gastrointestinal disorders	12	24430	17	136726	3.95057	1.88654	1.22815	0.269956	TRUE	FALSE
chronic myeloid leukaemia	Neoplasms benign, malignant and unspecified (incl cysts and polyps)	12	24430	42	136701	1.59875	0.841572	0.47697	-0.412962	FALSE	FALSE
fibrin d dimer increased	Investigations	12	24430	52	136691	1.2912	0.689164	0.259923	-0.616827	FALSE	FALSE
epstein-barr virus infection reactivation	Infections and infestations	12	24430	21	136722	3.19799	1.57321	1.07849	0.13749	TRUE	FALSE
general physical condition abnormal	Investigations	12	24430	68	136675	0.987275	0.534375	-0.031068	-0.893269	FALSE	FALSE
aortic arteriosclerosis	Vascular disorders	12	24430	17	136726	3.95057	1.88654	1.22815	0.269956	TRUE	FALSE
lymphadenopathy mediastinal	Blood and lymphatic system disorders	12	24430	33	136710	2.03491	1.05084	0.70486	-0.20156	FALSE	FALSE
encephalitis herpes	Infections and infestations	12	24430	21	136722	3.19799	1.57321	1.07849	0.13749	TRUE	FALSE
peripheral t-cell lymphoma unspecified	Neoplasms benign, malignant and unspecified (incl cysts and polyps)	12	24430	23	136720	2.91986	1.45272	1.0091	0.075363	TRUE	TRUE
osteonecrosis	Musculoskeletal and connective tissue disorders	12	24430	99	136644	0.677974	0.372352	-0.468193	-1.31374	FALSE	FALSE
serum ferritin increased	Investigations	12	24430	113	136630	0.593917	0.327502	-0.629177	-1.46982	FALSE	FALSE
panniculitis	Skin and subcutaneous tissue disorders	12	24430	41	136702	1.63775	0.860609	0.500585	-0.390921	FALSE	FALSE
blood culture positive	Investigations	12	24430	57	136686	1.1779	0.631954	0.162531	-0.708986	FALSE	FALSE
ecchymosis	Skin and subcutaneous tissue disorders	12	24430	162	136581	0.414127	0.230357	-1.08288	-1.91244	FALSE	FALSE
adenocarcinoma	Neoplasms benign, malignant and unspecified (incl cysts and polyps)	11	24431	37	136706	1.66355	0.848504	0.509353	-0.420101	FALSE	FALSE
cerebral toxoplasmosis	Infections and infestations	11	24431	32	136711	1.92356	0.969471	0.645314	-0.294469	FALSE	FALSE
neutrophil count abnormal	Investigations	11	24431	119	136624	0.51693	0.278686	-0.798056	-1.66842	FALSE	FALSE
enterococcal bacteraemia	Infections and infestations	11	24431	42	136701	1.46546	0.754405	0.385108	-0.535844	FALSE	FALSE
vena cava thrombosis	Vascular disorders	11	24431	19	136724	3.23998	1.54166	1.07377	0.092681	TRUE	FALSE
jugular vein thrombosis	Vascular disorders	11	24431	26	136717	2.36756	1.16971	0.827429	-0.128118	FALSE	FALSE
anal abscess	Infections and infestations	11	24431	41	136702	1.50121	0.771516	0.409116	-0.513414	FALSE	FALSE
hip fracture	Injury, poisoning and procedural complications	11	24431	390	136353	0.157417	0.086445	-2.3683	-3.21369	FALSE	FALSE
diffuse large b-cell lymphoma stage iv	Neoplasms benign, malignant and unspecified (incl cysts and polyps)	11	24431	55	136688	1.11897	0.585611	0.104697	-0.799867	FALSE	TRUE
adrenal insufficiency	Endocrine disorders	11	24431	79	136664	0.778894	0.414455	-0.302505	-1.18877	FALSE	FALSE
therapy responder	General disorders and administration site conditions	11	24431	30	136713	2.05182	1.02812	0.703502	-0.241063	FALSE	TRUE
fungal sepsis	Infections and infestations	11	24431	37	136706	1.66355	0.848504	0.509353	-0.420101	FALSE	FALSE
failure to thrive	Metabolism and nutrition disorders	11	24431	93	136650	0.661574	0.354085	-0.495899	-1.37525	FALSE	FALSE
staphylococcus test positive	Investigations	11	24431	31	136712	1.98562	0.997934	0.674115	-0.268007	FALSE	FALSE
malignant pleural effusion	Respiratory, thoracic and mediastinal disorders	11	24431	58	136685	1.06107	0.556863	0.047054	-0.854562	FALSE	FALSE
ageusia	Nervous system disorders	11	24431	123	136620	0.500104	0.269844	-0.839399	-1.70868	FALSE	FALSE
clostridium colitis	Infections and infestations	11	24431	25	136718	2.46228	1.21143	0.860149	-0.098491	FALSE	FALSE
acne	Skin and subcutaneous tissue disorders	11	24431	166	136577	0.370443	0.201204	-1.22199	-2.08266	FALSE	FALSE
hairy cell leukaemia recurrent	Neoplasms benign, malignant and unspecified (incl cysts and polyps)	11	24431	7	136736	8.79501	3.40907	1.62846	0.564429	TRUE	TRUE
hepatitis c rna increased	Investigations	11	24431	7	136736	8.79501	3.40907	1.62846	0.564429	TRUE	FALSE
blood cholesterol increased	Investigations	11	24431	92	136651	0.668769	0.357808	-0.482913	-1.3627	FALSE	FALSE
granuloma	General disorders and administration site conditions	11	24431	39	136704	1.57822	0.808178	0.458364	-0.467499	FALSE	FALSE
restlessness	Psychiatric disorders	11	24431	61	136682	1.00886	0.530807	-0.008374	-0.907275	FALSE	FALSE
white blood cell disorder	Blood and lymphatic system disorders	11	24431	94	136649	0.654531	0.350439	-0.50877	-1.3877	FALSE	FALSE
hepatocellular carcinoma	Neoplasms benign, malignant and unspecified (incl cysts and polyps)	11	24431	28	136715	2.19841	1.09434	0.764135	-0.185662	FALSE	FALSE
splenic rupture	Injury, poisoning and procedural complications	11	24431	74	136669	0.831553	0.441326	-0.226632	-1.11589	FALSE	FALSE
aphthous ulcer	Gastrointestinal disorders	11	24431	110	136633	0.559261	0.300864	-0.700462	-1.57351	FALSE	FALSE
diabetic metabolic decompensation	Metabolism and nutrition disorders	11	24431	22	136721	2.79811	1.35667	0.963011	-0.00593	FALSE	FALSE
ear pain	Ear and labyrinth disorders	11	24431	91	136652	0.676124	0.36161	-0.469809	-1.35004	FALSE	FALSE
platelet disorder	Blood and lymphatic system disorders	11	24431	88	136655	0.699189	0.373517	-0.429766	-1.31137	FALSE	FALSE
retinal detachment	Eye disorders	11	24431	49	136694	1.25604	0.653042	0.227389	-0.683906	FALSE	FALSE
blood albumin decreased	Investigations	11	24431	67	136676	0.918478	0.485385	-0.113223	-1.00729	FALSE	FALSE
pericarditis	Cardiac disorders	11	24431	182	136561	0.337837	0.183801	-1.34192	-2.20034	FALSE	FALSE
ureteric obstruction	Renal and urinary disorders	11	24431	13	136730	4.73557	2.12129	1.32462	0.311212	TRUE	FALSE
product prescribing error	Injury, poisoning and procedural complications	11	24431	61	136682	1.00886	0.530807	-0.008374	-0.907275	FALSE	TRUE
incorrect route of product administration	Injury, poisoning and procedural complications	11	24431	49	136694	1.25604	0.653042	0.227389	-0.683906	FALSE	TRUE
eosinophil count increased	Investigations	11	24431	51	136692	1.20677	0.628902	0.185321	-0.723593	FALSE	FALSE
hiatus hernia	Gastrointestinal disorders	11	24431	66	136677	0.932401	0.492407	-0.096269	-0.991094	FALSE	FALSE
uveitis	Eye disorders	11	24431	103	136640	0.597299	0.320714	-0.619711	-1.49514	FALSE	FALSE
osteoarthritis	Musculoskeletal and connective tissue disorders	11	24431	135	136608	0.455611	0.246391	-0.95676	-1.82314	FALSE	FALSE
ototoxicity	Ear and labyrinth disorders	11	24431	24	136719	2.56489	1.25625	0.893628	-0.068267	FALSE	FALSE
jaundice cholestatic	Hepatobiliary disorders	11	24431	35	136708	1.75864	0.893072	0.56221	-0.371125	FALSE	FALSE
erythema multiforme	Skin and subcutaneous tissue disorders	11	24431	71	136672	0.866708	0.459189	-0.179116	-1.07034	FALSE	FALSE
chronic graft versus host disease	Immune system disorders	11	24431	39	136704	1.57822	0.808178	0.458364	-0.467499	FALSE	FALSE
muscle twitching	Musculoskeletal and connective tissue disorders	10	24432	75	136668	0.745842	0.385499	-0.352163	-1.27621	FALSE	FALSE
sleep disorder	Psychiatric disorders	10	24432	172	136571	0.324991	0.171757	-1.38608	-2.28193	FALSE	FALSE
rash macular	Skin and subcutaneous tissue disorders	10	24432	377	136366	0.148049	0.078998	-2.44353	-3.32586	FALSE	FALSE
nocturia	Renal and urinary disorders	10	24432	86	136657	0.650391	0.337843	-0.514112	-1.43219	FALSE	FALSE
rectal cancer	Neoplasms benign, malignant and unspecified (incl cysts and polyps)	10	24432	23	136720	2.43302	1.15788	0.83748	-0.163478	FALSE	FALSE
concomitant disease aggravated	General disorders and administration site conditions	10	24432	31	136712	1.80504	0.88484	0.577971	-0.39941	FALSE	TRUE
cerebellar syndrome	Nervous system disorders	10	24432	42	136701	1.33218	0.66833	0.283585	-0.672518	FALSE	FALSE
hepatic steatosis	Hepatobiliary disorders	10	24432	39	136704	1.43469	0.716108	0.358102	-0.602917	FALSE	FALSE
hepatitis toxic	Hepatobiliary disorders	10	24432	28	136715	1.99848	0.970644	0.669904	-0.315247	FALSE	FALSE
acquired gene mutation	Congenital, familial and genetic disorders	10	24432	13	136730	4.30488	1.88743	1.24549	0.194803	TRUE	TRUE
tonsillitis	Infections and infestations	10	24432	33	136710	1.69562	0.835607	0.519783	-0.452978	FALSE	FALSE
cervix disorder	Reproductive system and breast disorders	10	24432	23	136720	2.43302	1.15788	0.83748	-0.163478	FALSE	FALSE
streptococcal infection	Infections and infestations	10	24432	64	136679	0.874103	0.448805	-0.169708	-1.1014	FALSE	FALSE
csf protein increased	Investigations	10	24432	14	136729	3.99736	1.77536	1.19909	0.155026	TRUE	FALSE
ventricular arrhythmia	Cardiac disorders	10	24432	38	136705	1.47245	0.73359	0.383822	-0.578964	FALSE	FALSE
periorbital oedema	Eye disorders	10	24432	16	136727	3.49764	1.58704	1.11054	0.078356	TRUE	FALSE
prostatitis	Reproductive system and breast disorders	10	24432	40	136703	1.39881	0.69944	0.332833	-0.626486	FALSE	FALSE
therapy cessation	Surgical and medical procedures	10	24432	79	136664	0.708057	0.36669	-0.413177	-1.33489	FALSE	TRUE
endometrial adenocarcinoma	Neoplasms benign, malignant and unspecified (incl cysts and polyps)	10	24432	20	136723	2.79803	1.30956	0.948243	-0.064484	FALSE	FALSE
sinus congestion	Respiratory, thoracic and mediastinal disorders	10	24432	88	136655	0.6356	0.330416	-0.541699	-1.45884	FALSE	FALSE
cryoglobulinaemia	Vascular disorders	10	24432	12	136731	4.66366	2.0147	1.29343	0.235593	TRUE	FALSE
crohn's disease	Gastrointestinal disorders	10	24432	41	136702	1.36468	0.683531	0.307999	-0.649682	FALSE	FALSE
cytomegalovirus enterocolitis	Infections and infestations	10	24432	46	136697	1.2163	0.613739	0.189862	-0.760458	FALSE	FALSE
device related thrombosis	General disorders and administration site conditions	10	24432	24	136719	2.33162	1.11485	0.802371	-0.195086	FALSE	FALSE
hiccups	Respiratory, thoracic and mediastinal disorders	10	24432	70	136673	0.799145	0.411909	-0.272076	-1.19935	FALSE	FALSE
skin discolouration	Skin and subcutaneous tissue disorders	10	24432	351	136392	0.159046	0.084815	-2.3452	-3.2284	FALSE	FALSE
tubulointerstitial nephritis	Renal and urinary disorders	10	24432	68	136675	0.822661	0.423514	-0.238754	-1.16743	FALSE	FALSE
abnormal behaviour	Psychiatric disorders	10	24432	58	136685	0.96457	0.492961	-0.059517	-0.996377	FALSE	FALSE
monocyte count increased	Investigations	10	24432	53	136690	1.05561	0.53699	0.039208	-0.902669	FALSE	FALSE
erythropoiesis abnormal	Blood and lymphatic system disorders	10	24432	13	136730	4.30488	1.88743	1.24549	0.194803	TRUE	FALSE
brain injury	Nervous system disorders	10	24432	43	136700	1.30119	0.653791	0.259577	-0.695003	FALSE	FALSE
oliguria	Renal and urinary disorders	10	24432	45	136698	1.24334	0.626533	0.212728	-0.738963	FALSE	FALSE
large intestine perforation	Gastrointestinal disorders	10	24432	65	136678	0.860649	0.442203	-0.187282	-1.11819	FALSE	FALSE
metastases to lung	Neoplasms benign, malignant and unspecified (incl cysts and polyps)	10	24432	47	136696	1.19042	0.601458	0.167353	-0.781642	FALSE	TRUE
hypovolaemia	Metabolism and nutrition disorders	10	24432	49	136694	1.14181	0.578314	0.123361	-0.823109	FALSE	FALSE
arthritis bacterial	Infections and infestations	10	24432	60	136683	0.932404	0.477307	-0.097191	-1.03223	FALSE	FALSE
oral infection	Infections and infestations	10	24432	31	136712	1.80504	0.88484	0.577971	-0.39941	FALSE	FALSE
clostridial infection	Infections and infestations	10	24432	34	136709	1.64573	0.812992	0.491547	-0.479051	FALSE	FALSE
loss of personal independence in daily activities	Social circumstances	10	24432	224	136519	0.249451	0.132374	-1.73575	-2.62596	FALSE	FALSE
tooth infection	Infections and infestations	10	24432	97	136646	0.576589	0.300671	-0.659702	-1.57301	FALSE	FALSE
gastric stenosis	Gastrointestinal disorders	10	24432	14	136729	3.99736	1.77536	1.19909	0.155026	TRUE	FALSE
impaired healing	General disorders and administration site conditions	10	24432	264	136479	0.211594	0.112515	-1.95678	-2.84409	FALSE	FALSE
renal cell carcinoma	Neoplasms benign, malignant and unspecified (incl cysts and polyps)	10	24432	38	136705	1.47245	0.73359	0.383822	-0.578964	FALSE	FALSE
blood magnesium decreased	Investigations	10	24432	106	136637	0.527598	0.275837	-0.768779	-1.67884	FALSE	FALSE
renal tubular necrosis	Renal and urinary disorders	10	24432	58	136685	0.96457	0.492961	-0.059517	-0.996377	FALSE	FALSE
giant cell arteritis	Vascular disorders	10	24432	19	136724	2.94532	1.36938	0.987137	-0.029999	FALSE	FALSE
splenic infarction	Blood and lymphatic system disorders	10	24432	34	136709	1.64573	0.812992	0.491547	-0.479051	FALSE	FALSE
oropharyngeal candidiasis	Infections and infestations	10	24432	25	136718	2.23834	1.07492	0.768097	-0.226042	FALSE	FALSE
bowen's disease	Neoplasms benign, malignant and unspecified (incl cysts and polyps)	10	24432	40	136703	1.39881	0.69944	0.332833	-0.626486	FALSE	FALSE
sputum discoloured	Respiratory, thoracic and mediastinal disorders	10	24432	48	136695	1.16561	0.589659	0.145189	-0.802522	FALSE	FALSE
epstein-barr virus associated lymphoproliferative disorder	Neoplasms benign, malignant and unspecified (incl cysts and polyps)	10	24432	37	136706	1.51226	0.751949	0.410008	-0.554614	FALSE	TRUE
cardiomegaly	Cardiac disorders	10	24432	76	136667	0.736022	0.380618	-0.36766	-1.2911	FALSE	FALSE
fungaemia	Infections and infestations	10	24432	51	136692	1.09702	0.556886	0.080671	-0.863431	FALSE	FALSE
duodenal ulcer	Gastrointestinal disorders	10	24432	28	136715	1.99848	0.970644	0.669904	-0.315247	FALSE	FALSE
pleurisy	Respiratory, thoracic and mediastinal disorders	10	24432	49	136694	1.14181	0.578314	0.123361	-0.823109	FALSE	FALSE
spinal compression fracture	Injury, poisoning and procedural complications	9	24433	91	136652	0.553147	0.278832	-0.706272	-1.66291	FALSE	FALSE
ventricular dysfunction	Cardiac disorders	9	24433	28	136715	1.79856	0.848599	0.564395	-0.461191	FALSE	FALSE
pulmonary thrombosis	Respiratory, thoracic and mediastinal disorders	9	24433	121	136622	0.415912	0.211271	-1.06109	-2.00781	FALSE	FALSE
supraventricular extrasystoles	Cardiac disorders	9	24433	50	136693	1.00703	0.495183	-0.014143	-0.999785	FALSE	FALSE
tumour pain	Neoplasms benign, malignant and unspecified (incl cysts and polyps)	9	24433	28	136715	1.79856	0.848599	0.564395	-0.461191	FALSE	FALSE
spleen disorder	Blood and lymphatic system disorders	9	24433	54	136689	0.932407	0.460336	-0.098295	-1.07953	FALSE	FALSE
myelodysplastic syndrome with excess blasts	Neoplasms benign, malignant and unspecified (incl cysts and polyps)	9	24433	42	136701	1.19891	0.583535	0.170495	-0.825918	FALSE	FALSE
subarachnoid haemorrhage	Nervous system disorders	9	24433	97	136646	0.518909	0.262073	-0.784561	-1.73878	FALSE	FALSE
right ventricular failure	Cardiac disorders	9	24433	31	136712	1.62447	0.773304	0.470466	-0.547275	FALSE	FALSE
brain abscess	Infections and infestations	9	24433	63	136680	0.799153	0.397414	-0.271408	-1.24443	FALSE	FALSE
vascular device infection	Infections and infestations	9	24433	39	136704	1.29117	0.625384	0.246318	-0.755002	FALSE	FALSE
symptom recurrence	General disorders and administration site conditions	9	24433	11	136732	4.57871	1.89716	1.25688	0.148191	TRUE	TRUE
enteritis infectious	Infections and infestations	9	24433	25	136718	2.01443	0.940167	0.664868	-0.369833	FALSE	FALSE
pneumococcal infection	Infections and infestations	9	24433	19	136724	2.65068	1.19911	0.889606	-0.16861	FALSE	FALSE
enterocolitis infectious	Infections and infestations	9	24433	33	136710	1.52599	0.730124	0.41108	-0.602009	FALSE	FALSE
lymphoplasmacytoid lymphoma/immunocytoma	Neoplasms benign, malignant and unspecified (incl cysts and polyps)	9	24433	16	136727	3.14775	1.39084	1.01663	-0.057122	FALSE	TRUE
skin necrosis	Skin and subcutaneous tissue disorders	9	24433	37	136706	1.36098	0.656788	0.299175	-0.705748	FALSE	FALSE
anaphylactoid reaction	Immune system disorders	9	24433	11	136732	4.57871	1.89716	1.25688	0.148191	TRUE	FALSE
cerebral atrophy	Nervous system disorders	9	24433	24	136719	2.09838	0.975253	0.699976	-0.3381	FALSE	FALSE
blood creatinine abnormal	Investigations	9	24433	68	136675	0.740365	0.369365	-0.359304	-1.32857	FALSE	FALSE
follicular lymphoma stage iv	Neoplasms benign, malignant and unspecified (incl cysts and polyps)	9	24433	6	136737	8.39461	2.98766	1.54529	0.382068	TRUE	TRUE
lymphoedema	Vascular disorders	9	24433	128	136615	0.393146	0.199963	-1.13268	-2.0777	FALSE	FALSE
pelvic fracture	Injury, poisoning and procedural complications	8	24434	75	136668	0.596624	0.287774	-0.610166	-1.62227	FALSE	FALSE
candida pneumonia	Infections and infestations	9	24433	13	136730	3.87424	1.65587	1.15593	0.062901	TRUE	FALSE
renal pain	Renal and urinary disorders	9	24433	50	136693	1.00703	0.495183	-0.014143	-0.999785	FALSE	FALSE
blood immunoglobulin m decreased	Investigations	9	24433	73	136670	0.68963	0.345014	-0.44215	-1.40809	FALSE	FALSE
musculoskeletal discomfort	Musculoskeletal and connective tissue disorders	9	24433	90	136653	0.559297	0.281835	-0.692801	-1.64987	FALSE	FALSE
hypersomnia	Nervous system disorders	9	24433	151	136592	0.333207	0.170052	-1.34564	-2.28609	FALSE	FALSE
movement disorder	Nervous system disorders	9	24433	50	136693	1.00703	0.495183	-0.014143	-0.999785	FALSE	FALSE
rash vesicular	Skin and subcutaneous tissue disorders	9	24433	51	136692	0.987276	0.485986	-0.035646	-1.02013	FALSE	FALSE
sleep apnoea syndrome	Respiratory, thoracic and mediastinal disorders	9	24433	78	136665	0.645399	0.323674	-0.520496	-1.48348	FALSE	FALSE
lymphadenitis	Blood and lymphatic system disorders	9	24433	57	136686	0.883314	0.437259	-0.158338	-1.1366	FALSE	FALSE
mouth haemorrhage	Gastrointestinal disorders	9	24433	97	136646	0.518909	0.262073	-0.784561	-1.73878	FALSE	FALSE
resorption bone increased	Musculoskeletal and connective tissue disorders	9	24433	7	136736	7.19533	2.67939	1.48281	0.332821	TRUE	FALSE
abdominal infection	Infections and infestations	9	24433	24	136719	2.09838	0.975253	0.699976	-0.3381	FALSE	FALSE
mitral valve incompetence	Cardiac disorders	9	24433	84	136659	0.599273	0.30131	-0.609219	-1.56906	FALSE	FALSE
arthropathy	Musculoskeletal and connective tissue disorders	9	24433	197	136546	0.255316	0.130879	-1.69554	-2.62986	FALSE	FALSE
tooth loss	Gastrointestinal disorders	9	24433	33	136710	1.52599	0.730124	0.41108	-0.602009	FALSE	FALSE
sars-cov-2 antibody test negative	Investigations	9	24433	27	136716	1.86518	0.87707	0.597114	-0.431354	FALSE	FALSE
myeloproliferative neoplasm	Neoplasms benign, malignant and unspecified (incl cysts and polyps)	9	24433	37	136706	1.36098	0.656788	0.299175	-0.705748	FALSE	FALSE
blood potassium increased	Investigations	9	24433	175	136568	0.287459	0.147086	-1.53872	-2.4756	FALSE	FALSE
arrhythmia supraventricular	Cardiac disorders	9	24433	35	136708	1.43877	0.691515	0.354043	-0.65479	FALSE	FALSE
hiv infection	Infections and infestations	9	24433	7	136736	7.19533	2.67939	1.48281	0.332821	TRUE	FALSE
peripheral sensorimotor neuropathy	Nervous system disorders	9	24433	27	136716	1.86518	0.87707	0.597114	-0.431354	FALSE	FALSE
localised oedema	General disorders and administration site conditions	9	24433	36	136707	1.3988	0.673704	0.326348	-0.680489	FALSE	FALSE
haemodynamic instability	Vascular disorders	9	24433	62	136681	0.812049	0.403542	-0.253168	-1.22701	FALSE	FALSE
vascular purpura	Skin and subcutaneous tissue disorders	9	24433	15	136728	3.35762	1.46919	1.06159	-0.018115	FALSE	FALSE
prostatomegaly	Reproductive system and breast disorders	9	24433	108	136635	0.466019	0.236059	-0.917908	-1.86832	FALSE	FALSE
neutrophilia	Blood and lymphatic system disorders	9	24433	20	136723	2.51812	1.14646	0.849634	-0.204051	FALSE	FALSE
cutaneous vasculitis	Skin and subcutaneous tissue disorders	9	24433	32	136711	1.57369	0.751093	0.440467	-0.574895	FALSE	FALSE
inflammatory marker increased	Investigations	9	24433	49	136694	1.02759	0.504735	0.007685	-0.979149	FALSE	FALSE
decreased activity	General disorders and administration site conditions	9	24433	88	136655	0.572017	0.288041	-0.665475	-1.62343	FALSE	FALSE
facial paresis	Nervous system disorders	9	24433	19	136724	2.65068	1.19911	0.889606	-0.16861	FALSE	FALSE
normocytic anaemia	Blood and lymphatic system disorders	9	24433	15	136728	3.35762	1.46919	1.06159	-0.018115	FALSE	FALSE
activated partial thromboplastin time prolonged	Investigations	9	24433	23	136720	2.18963	1.01307	0.735961	-0.305684	FALSE	FALSE
oesophageal carcinoma	Neoplasms benign, malignant and unspecified (incl cysts and polyps)	9	24433	28	136715	1.79856	0.848599	0.564395	-0.461191	FALSE	FALSE
pneumonia pneumococcal	Infections and infestations	9	24433	58	136685	0.868078	0.430072	-0.177809	-1.15514	FALSE	FALSE
lymphocytic infiltration	Blood and lymphatic system disorders	9	24433	25	136718	2.01443	0.940167	0.664868	-0.369833	FALSE	FALSE
cytokine storm	Immune system disorders	9	24433	41	136702	1.22816	0.596848	0.195329	-0.802658	FALSE	FALSE
gastroenteritis clostridial	Infections and infestations	9	24433	12	136731	4.19712	1.76829	1.20552	0.104992	TRUE	FALSE
subileus	Gastrointestinal disorders	9	24433	16	136727	3.14775	1.39084	1.01663	-0.057122	FALSE	FALSE
sinus disorder	Respiratory, thoracic and mediastinal disorders	9	24433	173	136570	0.290787	0.148761	-1.52358	-2.46072	FALSE	FALSE
dysstasia	Nervous system disorders	9	24433	96	136647	0.524318	0.264725	-0.771804	-1.72641	FALSE	FALSE
osteolysis	Musculoskeletal and connective tissue disorders	9	24433	26	136717	1.93693	0.907521	0.630593	-0.40091	FALSE	FALSE
tumour haemorrhage	Neoplasms benign, malignant and unspecified (incl cysts and polyps)	9	24433	28	136715	1.79856	0.848599	0.564395	-0.461191	FALSE	FALSE
acute generalised exanthematous pustulosis	Skin and subcutaneous tissue disorders	9	24433	54	136689	0.932407	0.460336	-0.098295	-1.07953	FALSE	FALSE
subclavian vein thrombosis	Vascular disorders	9	24433	15	136728	3.35762	1.46919	1.06159	-0.018115	FALSE	FALSE
enterocolitis haemorrhagic	Gastrointestinal disorders	9	24433	8	136735	6.29587	2.42882	1.42292	0.284827	TRUE	FALSE
cryptococcosis	Infections and infestations	9	24433	53	136690	0.950007	0.46858	-0.077713	-1.06	FALSE	FALSE
adenocarcinoma gastric	Neoplasms benign, malignant and unspecified (incl cysts and polyps)	9	24433	28	136715	1.79856	0.848599	0.564395	-0.461191	FALSE	FALSE
urinary tract disorder	Renal and urinary disorders	9	24433	41	136702	1.22816	0.596848	0.195329	-0.802658	FALSE	FALSE
infectious pleural effusion	Infections and infestations	9	24433	26	136717	1.93693	0.907521	0.630593	-0.40091	FALSE	FALSE
kidney infection	Infections and infestations	8	24434	145	136598	0.308441	0.151347	-1.43609	-2.42569	FALSE	FALSE
hyperthyroidism	Endocrine disorders	8	24434	55	136688	0.813698	0.387537	-0.250299	-1.27759	FALSE	FALSE
polyuria	Renal and urinary disorders	8	24434	34	136709	1.31648	0.609359	0.259077	-0.798682	FALSE	FALSE
renal cancer	Neoplasms benign, malignant and unspecified (incl cysts and polyps)	8	24434	41	136702	1.09166	0.511716	0.068595	-0.976272	FALSE	FALSE
demyelination	Nervous system disorders	8	24434	32	136711	1.39878	0.644501	0.318463	-0.743752	FALSE	FALSE
blood triglycerides increased	Investigations	8	24434	48	136695	0.93241	0.441051	-0.099645	-1.13468	FALSE	FALSE
leukaemia cutis	Neoplasms benign, malignant and unspecified (incl cysts and polyps)	8	24434	12	136731	3.73062	1.52479	1.10488	-0.044773	FALSE	TRUE
candida sepsis	Infections and infestations	8	24434	20	136723	2.23824	0.985753	0.737603	-0.363454	FALSE	FALSE
coordination abnormal	Nervous system disorders	8	24434	31	136712	1.44391	0.663639	0.349098	-0.715504	FALSE	FALSE
pharyngeal oedema	Respiratory, thoracic and mediastinal disorders	8	24434	32	136711	1.39878	0.644501	0.318463	-0.743752	FALSE	FALSE
clostridium test positive	Investigations	8	24434	26	136717	1.72165	0.77937	0.512865	-0.565612	FALSE	FALSE
adverse event	General disorders and administration site conditions	8	24434	462	136281	0.09658	0.048005	-3.00846	-3.97949	FALSE	TRUE
muscle atrophy	Musculoskeletal and connective tissue disorders	8	24434	57	136686	0.785135	0.374553	-0.290603	-1.31597	FALSE	FALSE
prothrombin time prolonged	Investigations	8	24434	22	136721	2.03474	0.905782	0.658736	-0.433878	FALSE	FALSE
international normalised ratio increased	Investigations	8	24434	88	136655	0.508438	0.246519	-0.803618	-1.80914	FALSE	FALSE
hemianopia	Nervous system disorders	8	24434	8	136735	5.5961	2.10008	1.33081	0.141278	TRUE	FALSE
nocardiosis	Infections and infestations	8	24434	32	136711	1.39878	0.644501	0.318463	-0.743752	FALSE	FALSE
post herpetic neuralgia	Nervous system disorders	8	24434	43	136700	1.04087	0.489316	0.018492	-1.02331	FALSE	FALSE
hypersensitivity pneumonitis	Respiratory, thoracic and mediastinal disorders	8	24434	23	136720	1.94626	0.870479	0.620862	-0.467904	FALSE	FALSE
meningoencephalitis viral	Infections and infestations	8	24434	13	136730	3.44362	1.42715	1.05352	-0.088266	FALSE	FALSE
dermatitis acneiform	Skin and subcutaneous tissue disorders	8	24434	43	136700	1.04087	0.489316	0.018492	-1.02331	FALSE	FALSE
kaposi's sarcoma	Neoplasms benign, malignant and unspecified (incl cysts and polyps)	8	24434	50	136693	0.8951	0.424311	-0.144318	-1.17696	FALSE	FALSE
ocular hyperaemia	Eye disorders	8	24434	106	136637	0.422044	0.205684	-1.03475	-2.03356	FALSE	FALSE
iron deficiency anaemia	Blood and lymphatic system disorders	8	24434	51	136692	0.877543	0.416408	-0.166146	-1.19765	FALSE	FALSE
intentional dose omission	Injury, poisoning and procedural complications	8	24434	46	136697	0.972964	0.459167	-0.053544	-1.09114	FALSE	TRUE
osteomyelitis	Infections and infestations	8	24434	63	136680	0.710329	0.340343	-0.405171	-1.4254	FALSE	FALSE
parainfluenzae virus infection	Infections and infestations	8	24434	47	136696	0.952255	0.449927	-0.076779	-1.11307	FALSE	FALSE
glomerulonephritis	Renal and urinary disorders	8	24434	5	136738	8.95395	2.92894	1.527	0.294147	TRUE	FALSE
blood pressure fluctuation	Vascular disorders	8	24434	77	136666	0.581119	0.280551	-0.641669	-1.65263	FALSE	FALSE
diarrhoea infectious	Infections and infestations	8	24434	23	136720	1.94626	0.870479	0.620862	-0.467904	FALSE	FALSE
diarrhoea haemorrhagic	Gastrointestinal disorders	8	24434	62	136681	0.721792	0.345604	-0.386697	-1.40772	FALSE	FALSE
pseudomonal bacteraemia	Infections and infestations	8	24434	57	136686	0.785135	0.374553	-0.290603	-1.31597	FALSE	FALSE
mucormycosis	Infections and infestations	8	24434	73	136670	0.612979	0.295378	-0.57796	-1.59126	FALSE	FALSE
bk virus infection	Infections and infestations	8	24434	58	136685	0.771593	0.368382	-0.310341	-1.33479	FALSE	FALSE
hypoproteinaemia	Metabolism and nutrition disorders	8	24434	33	136710	1.35638	0.626437	0.288464	-0.771472	FALSE	FALSE
polymyalgia rheumatica	Musculoskeletal and connective tissue disorders	8	24434	10	136733	4.47681	1.76668	1.21342	0.045765	TRUE	FALSE
klebsiella bacteraemia	Infections and infestations	8	24434	36	136707	1.24332	0.577853	0.20204	-0.851644	FALSE	FALSE
intraocular pressure increased	Investigations	8	24434	22	136721	2.03474	0.905782	0.658736	-0.433878	FALSE	FALSE
joint stiffness	Musculoskeletal and connective tissue disorders	8	24434	91	136652	0.491666	0.238624	-0.844804	-1.84904	FALSE	FALSE
spinal pain	Musculoskeletal and connective tissue disorders	8	24434	60	136683	0.745862	0.35663	-0.349024	-1.37172	FALSE	FALSE
blood pressure abnormal	Investigations	8	24434	199	136544	0.224654	0.110794	-1.85428	-2.83676	FALSE	FALSE
skin burning sensation	Skin and subcutaneous tissue disorders	8	24434	48	136695	0.93241	0.441051	-0.099645	-1.13468	FALSE	FALSE
anal fistula	Gastrointestinal disorders	8	24434	14	136729	3.19763	1.34128	1.00393	-0.130629	FALSE	FALSE
sneezing	Respiratory, thoracic and mediastinal disorders	8	24434	60	136683	0.745862	0.35663	-0.349024	-1.37172	FALSE	FALSE
atrioventricular block complete	Cardiac disorders	8	24434	56	136687	0.799162	0.380935	-0.270592	-1.29691	FALSE	FALSE
lung opacity	Respiratory, thoracic and mediastinal disorders	8	24434	30	136713	1.49205	0.683949	0.380398	-0.686708	FALSE	FALSE
red blood cell sedimentation rate increased	Investigations	8	24434	17	136726	2.63328	1.1363	0.864629	-0.25137	FALSE	FALSE
premature delivery	Pregnancy, puerperium and perinatal conditions	8	24434	38	136705	1.17787	0.549447	0.147172	-0.902769	FALSE	TRUE
endocarditis	Infections and infestations	8	24434	60	136683	0.745862	0.35663	-0.349024	-1.37172	FALSE	FALSE
exposure during pregnancy	Injury, poisoning and procedural complications	8	24434	83	136660	0.539087	0.260905	-0.73225	-1.74009	FALSE	TRUE
pathogen resistance	Infections and infestations	8	24434	44	136699	1.0172	0.478836	-0.005922	-1.04627	FALSE	FALSE
meningeal disorder	Nervous system disorders	8	24434	7	136736	6.39558	2.31896	1.39329	0.19096	TRUE	FALSE
toxoplasmosis	Infections and infestations	8	24434	38	136705	1.17787	0.549447	0.147172	-0.902769	FALSE	FALSE
gastric ulcer haemorrhage	Gastrointestinal disorders	8	24434	40	136703	1.11896	0.523703	0.094315	-0.952177	FALSE	FALSE
motor dysfunction	Nervous system disorders	8	24434	41	136702	1.09166	0.511716	0.068595	-0.976272	FALSE	FALSE
hospitalisation	Surgical and medical procedures	8	24434	1161	135582	0.038235	0.019073	-4.30922	-5.2748	FALSE	TRUE
central nervous system vasculitis	Nervous system disorders	8	24434	15	136728	2.98443	1.26519	0.955985	-0.171906	FALSE	FALSE
pelvic venous thrombosis	Vascular disorders	8	24434	13	136730	3.44362	1.42715	1.05352	-0.088266	FALSE	FALSE
lymph node pain	Blood and lymphatic system disorders	8	24434	77	136666	0.581119	0.280551	-0.641669	-1.65263	FALSE	FALSE
sputum culture positive	Investigations	8	24434	10	136733	4.47681	1.76668	1.21342	0.045765	TRUE	FALSE
retroperitoneal lymphadenopathy	Blood and lymphatic system disorders	8	24434	32	136711	1.39878	0.644501	0.318463	-0.743752	FALSE	FALSE
nail disorder	Skin and subcutaneous tissue disorders	8	24434	179	136564	0.249792	0.123004	-1.71314	-2.69778	FALSE	FALSE
follicular lymphoma recurrent	Neoplasms benign, malignant and unspecified (incl cysts and polyps)	8	24434	10	136733	4.47681	1.76668	1.21342	0.045765	TRUE	TRUE
lung abscess	Infections and infestations	8	24434	21	136722	2.13164	0.944074	0.697631	-0.399072	FALSE	FALSE
bell's palsy	Nervous system disorders	8	24434	33	136710	1.35638	0.626437	0.288464	-0.771472	FALSE	FALSE
inappropriate schedule of product administration	Injury, poisoning and procedural complications	8	24434	324	136419	0.137856	0.068348	-2.51648	-3.49128	FALSE	TRUE
urinary tract obstruction	Renal and urinary disorders	8	24434	53	136690	0.844416	0.401454	-0.208836	-1.23816	FALSE	FALSE
enterobacter infection	Infections and infestations	8	24434	30	136713	1.49205	0.683949	0.380398	-0.686708	FALSE	FALSE
meningoradiculitis	Nervous system disorders	8	24434	5	136738	8.95395	2.92894	1.527	0.294147	TRUE	FALSE
eyelid oedema	Eye disorders	8	24434	26	136717	1.72165	0.77937	0.512865	-0.565612	FALSE	FALSE
troponin increased	Investigations	8	24434	83	136660	0.539087	0.260905	-0.73225	-1.74009	FALSE	FALSE
diastolic dysfunction	Cardiac disorders	8	24434	26	136717	1.72165	0.77937	0.512865	-0.565612	FALSE	FALSE
lip swelling	Gastrointestinal disorders	8	24434	79	136664	0.566399	0.273682	-0.672499	-1.68237	FALSE	FALSE
microsporidia infection	Infections and infestations	8	24434	31	136712	1.44391	0.663639	0.349098	-0.715504	FALSE	FALSE
treatment delayed	Surgical and medical procedures	8	24434	2	136741	22.3854	4.75326	1.75413	0.457171	TRUE	TRUE
bronchiolitis	Infections and infestations	8	24434	36	136707	1.24332	0.577853	0.20204	-0.851644	FALSE	FALSE
stem cell transplant	Surgical and medical procedures	8	24434	121	136622	0.369684	0.180732	-1.20257	-2.19719	FALSE	TRUE
colitis microscopic	Gastrointestinal disorders	8	24434	16	136727	2.79788	1.19728	0.909584	-0.212138	FALSE	FALSE
paranoia	Psychiatric disorders	8	24434	17	136726	2.63328	1.1363	0.864629	-0.25137	FALSE	FALSE
pleocytosis	Nervous system disorders	8	24434	13	136730	3.44362	1.42715	1.05352	-0.088266	FALSE	FALSE
paraneoplastic syndrome	Neoplasms benign, malignant and unspecified (incl cysts and polyps)	8	24434	21	136722	2.13164	0.944074	0.697631	-0.399072	FALSE	FALSE
west nile viral infection	Infections and infestations	8	24434	28	136715	1.59865	0.728545	0.445111	-0.627387	FALSE	FALSE
haemolytic uraemic syndrome	Blood and lymphatic system disorders	8	24434	20	136723	2.23824	0.985753	0.737603	-0.363454	FALSE	FALSE
rib fracture	Injury, poisoning and procedural complications	7	24435	156	136587	0.250825	0.117611	-1.69317	-2.73798	FALSE	FALSE
helicobacter infection	Infections and infestations	7	24435	36	136707	1.08786	0.484065	0.060352	-1.04874	FALSE	FALSE
hepatic necrosis	Hepatobiliary disorders	7	24435	19	136724	2.06147	0.866508	0.651108	-0.510454	FALSE	FALSE
fracture	Injury, poisoning and procedural complications	7	24435	65	136678	0.602381	0.27619	-0.593337	-1.66801	FALSE	FALSE
therapy interrupted	Surgical and medical procedures	7	24435	111	136632	0.352627	0.164264	-1.25137	-2.30533	FALSE	TRUE
acute hepatitis b	Infections and infestations	7	24435	18	136725	2.17601	0.908767	0.694704	-0.471951	FALSE	FALSE
injury	Injury, poisoning and procedural complications	7	24435	104	136639	0.37638	0.175063	-1.16863	-2.22466	FALSE	FALSE
intervertebral disc protrusion	Musculoskeletal and connective tissue disorders	7	24435	67	136676	0.584391	0.268245	-0.62914	-1.70239	FALSE	FALSE
intracranial pressure increased	Nervous system disorders	7	24435	31	136712	1.26337	0.556256	0.210473	-0.909503	FALSE	FALSE
salmonellosis	Infections and infestations	7	24435	18	136725	2.17601	0.908767	0.694704	-0.471951	FALSE	FALSE
leukaemia recurrent	Neoplasms benign, malignant and unspecified (incl cysts and polyps)	7	24435	84	136659	0.466063	0.215539	-0.902175	-1.96583	FALSE	TRUE
cerebral disorder	Nervous system disorders	7	24435	53	136690	0.738833	0.335875	-0.357574	-1.44263	FALSE	FALSE
early satiety	General disorders and administration site conditions	7	24435	11	136732	3.56093	1.38027	1.0435	-0.172667	FALSE	FALSE
intervertebral discitis	Infections and infestations	7	24435	25	136718	1.56665	0.677529	0.414032	-0.723139	FALSE	FALSE
plasma cell myeloma	Neoplasms benign, malignant and unspecified (incl cysts and polyps)	7	24435	76	136667	0.515152	0.2375	-0.780091	-1.84779	FALSE	FALSE
fluid retention	Metabolism and nutrition disorders	7	24435	369	136374	0.105874	0.050115	-2.86218	-3.89317	FALSE	FALSE
sudden cardiac death	General disorders and administration site conditions	7	24435	28	136715	1.39876	0.610928	0.308665	-0.819224	FALSE	TRUE
anal fissure	Gastrointestinal disorders	7	24435	12	136731	3.26416	1.28497	0.988205	-0.21892	FALSE	FALSE
serum sickness-like reaction	Immune system disorders	7	24435	1	136742	39.1731	4.81924	1.7583	0.356178	TRUE	FALSE
papilloedema	Eye disorders	7	24435	32	136711	1.22388	0.540144	0.179173	-0.938417	FALSE	FALSE
metastatic squamous cell carcinoma	Neoplasms benign, malignant and unspecified (incl cysts and polyps)	7	24435	18	136725	2.17601	0.908767	0.694704	-0.471951	FALSE	TRUE
peroneal nerve palsy	Nervous system disorders	7	24435	55	136688	0.711956	0.324199	-0.399641	-1.4827	FALSE	FALSE
eye disorder	Eye disorders	7	24435	143	136600	0.273653	0.128126	-1.57881	-2.62571	FALSE	FALSE
skin warm	Skin and subcutaneous tissue disorders	7	24435	21	136722	1.86511	0.792786	0.567678	-0.584692	FALSE	FALSE
cytomegalovirus enteritis	Infections and infestations	7	24435	11	136732	3.56093	1.38027	1.0435	-0.172667	FALSE	FALSE
lymphocyte count abnormal	Investigations	7	24435	51	136692	0.767819	0.348424	-0.314243	-1.40143	FALSE	FALSE
gene mutation	Congenital, familial and genetic disorders	7	24435	61	136682	0.6419	0.29358	-0.518949	-1.59669	FALSE	TRUE
peripheral coldness	Vascular disorders	7	24435	65	136678	0.602381	0.27619	-0.593337	-1.66801	FALSE	FALSE
paraesthesia oral	Gastrointestinal disorders	7	24435	31	136712	1.26337	0.556256	0.210473	-0.909503	FALSE	FALSE
enterovirus infection	Infections and infestations	7	24435	24	136719	1.63194	0.70308	0.450937	-0.689696	FALSE	FALSE
blindness unilateral	Eye disorders	7	24435	95	136648	0.412065	0.191223	-1.05477	-2.11387	FALSE	FALSE
dysplasia	General disorders and administration site conditions	7	24435	29	136714	1.35052	0.591547	0.275186	-0.849929	FALSE	FALSE
panic attack	Psychiatric disorders	7	24435	28	136715	1.39876	0.610928	0.308665	-0.819224	FALSE	FALSE
geotrichum infection	Infections and infestations	7	24435	27	136716	1.45058	0.631623	0.34294	-0.787875	FALSE	FALSE
procalcitonin increased	Investigations	7	24435	45	136698	0.870233	0.392406	-0.175847	-1.27036	FALSE	FALSE
colorectal cancer	Neoplasms benign, malignant and unspecified (incl cysts and polyps)	7	24435	11	136732	3.56093	1.38027	1.0435	-0.172667	FALSE	FALSE
anal ulcer	Gastrointestinal disorders	7	24435	6	136737	6.52861	2.19387	1.35707	0.078186	TRUE	FALSE
photosensitivity reaction	Skin and subcutaneous tissue disorders	7	24435	79	136664	0.495579	0.22876	-0.827092	-1.89319	FALSE	FALSE
femoral neck fracture	Injury, poisoning and procedural complications	7	24435	32	136711	1.22388	0.540144	0.179173	-0.938417	FALSE	FALSE
transfusion	Surgical and medical procedures	7	24435	283	136460	0.138135	0.065248	-2.49594	-3.5301	FALSE	TRUE
electrocardiogram abnormal	Investigations	7	24435	41	136702	0.955161	0.428463	-0.07561	-1.17596	FALSE	FALSE
poor venous access	Vascular disorders	7	24435	9	136734	4.35231	1.62071	1.16088	-0.076296	FALSE	FALSE
laryngeal pain	Respiratory, thoracic and mediastinal disorders	7	24435	16	136727	2.44805	1.00701	0.78606	-0.391976	FALSE	FALSE
mesenteric panniculitis	Gastrointestinal disorders	7	24435	4	136739	9.79305	2.86653	1.50446	0.187389	TRUE	FALSE
lacrimation increased	Eye disorders	7	24435	94	136649	0.416451	0.193205	-1.04155	-2.10102	FALSE	FALSE
blood lactic acid increased	Investigations	7	24435	45	136698	0.870233	0.392406	-0.175847	-1.27036	FALSE	FALSE
psychomotor hyperactivity	Nervous system disorders	7	24435	11	136732	3.56093	1.38027	1.0435	-0.172667	FALSE	FALSE
pelvic fluid collection	Reproductive system and breast disorders	7	24435	2	136741	19.5864	4.06852	1.66863	0.299895	TRUE	FALSE
blood lactate dehydrogenase abnormal	Investigations	7	24435	43	136700	0.910722	0.409643	-0.126599	-1.22392	FALSE	FALSE
anisocytosis	Blood and lymphatic system disorders	7	24435	7	136736	5.59591	1.96263	1.28867	0.025376	TRUE	FALSE
abdominal neoplasm	Neoplasms benign, malignant and unspecified (incl cysts and polyps)	7	24435	31	136712	1.26337	0.556256	0.210473	-0.909503	FALSE	FALSE
hyperventilation	Respiratory, thoracic and mediastinal disorders	7	24435	14	136729	2.79781	1.12911	0.883595	-0.307751	FALSE	FALSE
bronchopneumopathy	Respiratory, thoracic and mediastinal disorders	7	24435	21	136722	1.86511	0.792786	0.567678	-0.584692	FALSE	FALSE
micturition urgency	Renal and urinary disorders	7	24435	44	136699	0.890017	0.400839	-0.151433	-1.24732	FALSE	FALSE
rash morbilliform	Skin and subcutaneous tissue disorders	7	24435	16	136727	2.44805	1.00701	0.78606	-0.391976	FALSE	FALSE
glaucoma	Eye disorders	7	24435	120	136623	0.326158	0.152193	-1.35122	-2.40284	FALSE	FALSE
horner's syndrome	Nervous system disorders	7	24435	6	136737	6.52861	2.19387	1.35707	0.078186	TRUE	FALSE
myelofibrosis	Neoplasms benign, malignant and unspecified (incl cysts and polyps)	7	24435	28	136715	1.39876	0.610928	0.308665	-0.819224	FALSE	FALSE
borrelia infection	Infections and infestations	7	24435	6	136737	6.52861	2.19387	1.35707	0.078186	TRUE	FALSE
varicella	Infections and infestations	7	24435	47	136696	0.833189	0.376561	-0.223469	-1.31537	FALSE	FALSE
myeloid leukaemia	Neoplasms benign, malignant and unspecified (incl cysts and polyps)	7	24435	27	136716	1.45058	0.631623	0.34294	-0.787875	FALSE	FALSE
brain neoplasm	Neoplasms benign, malignant and unspecified (incl cysts and polyps)	7	24435	55	136688	0.711956	0.324199	-0.399641	-1.4827	FALSE	FALSE
premature baby	Pregnancy, puerperium and perinatal conditions	7	24435	56	136687	0.699238	0.31866	-0.420224	-1.50233	FALSE	TRUE
tooth abscess	Infections and infestations	7	24435	77	136666	0.508458	0.234513	-0.795929	-1.86308	FALSE	FALSE
cardiac failure chronic	Cardiac disorders	7	24435	31	136712	1.26337	0.556256	0.210473	-0.909503	FALSE	FALSE
obstruction gastric	Gastrointestinal disorders	7	24435	32	136711	1.22388	0.540144	0.179173	-0.938417	FALSE	FALSE
polymyositis	Musculoskeletal and connective tissue disorders	7	24435	21	136722	1.86511	0.792786	0.567678	-0.584692	FALSE	FALSE
hypofibrinogenaemia	Blood and lymphatic system disorders	7	24435	39	136704	1.00416	0.449097	-0.022753	-1.12639	FALSE	FALSE
aspartate aminotransferase abnormal	Investigations	7	24435	26	136717	1.50638	0.653771	0.378048	-0.755856	FALSE	FALSE
obliterative bronchiolitis	Respiratory, thoracic and mediastinal disorders	7	24435	34	136709	1.15187	0.510569	0.118539	-0.994608	FALSE	FALSE
cranial nerve disorder	Nervous system disorders	7	24435	18	136725	2.17601	0.908767	0.694704	-0.471951	FALSE	FALSE
depressed mood	Psychiatric disorders	7	24435	201	136542	0.194606	0.091584	-2.03092	-3.07048	FALSE	FALSE
autoimmune disorder	Immune system disorders	7	24435	47	136696	0.833189	0.376561	-0.223469	-1.31537	FALSE	FALSE
bile duct stone	Hepatobiliary disorders	7	24435	29	136714	1.35052	0.591547	0.275186	-0.849929	FALSE	FALSE
pregnancy	Pregnancy, puerperium and perinatal conditions	7	24435	3	136740	13.0575	3.37625	1.58421	0.24341	TRUE	TRUE
apnoea	Respiratory, thoracic and mediastinal disorders	7	24435	20	136723	1.95838	0.828007	0.60879	-0.548021	FALSE	FALSE
blood viscosity increased	Investigations	7	24435	12	136731	3.26416	1.28497	0.988205	-0.21892	FALSE	FALSE
lymphatic disorder	Blood and lymphatic system disorders	7	24435	17	136726	2.30403	0.955367	0.739659	-0.432473	FALSE	FALSE
culture urine positive	Investigations	7	24435	13	136730	3.01305	1.202	0.934952	-0.263933	FALSE	FALSE
haematological infection	Infections and infestations	7	24435	37	136706	1.05845	0.471819	0.032115	-1.07508	FALSE	FALSE
radiculopathy	Nervous system disorders	7	24435	24	136719	1.63194	0.70308	0.450937	-0.689696	FALSE	FALSE
aspiration	Respiratory, thoracic and mediastinal disorders	7	24435	83	136660	0.471682	0.218059	-0.887468	-1.95159	FALSE	FALSE
haemophilus infection	Infections and infestations	7	24435	26	136717	1.50638	0.653771	0.378048	-0.755856	FALSE	FALSE
renal neoplasm	Neoplasms benign, malignant and unspecified (incl cysts and polyps)	7	24435	26	136717	1.50638	0.653771	0.378048	-0.755856	FALSE	FALSE
aortic valve incompetence	Cardiac disorders	7	24435	28	136715	1.39876	0.610928	0.308665	-0.819224	FALSE	FALSE
wound	Injury, poisoning and procedural complications	7	24435	145	136598	0.269875	0.126388	-1.59701	-2.64356	FALSE	TRUE
rheumatoid arthritis	Musculoskeletal and connective tissue disorders	7	24435	47	136696	0.833189	0.376561	-0.223469	-1.31537	FALSE	FALSE
alanine aminotransferase abnormal	Investigations	7	24435	50	136693	0.783181	0.355057	-0.292079	-1.38039	FALSE	FALSE
stenotrophomonas infection	Infections and infestations	7	24435	25	136718	1.56665	0.677529	0.414032	-0.723139	FALSE	FALSE
drug specific antibody present	Investigations	7	24435	5	136738	7.83439	2.48627	1.42888	0.132235	TRUE	FALSE
pulse absent	Investigations	7	24435	19	136724	2.06147	0.866508	0.651108	-0.510454	FALSE	FALSE
ventricular hypokinesia	Cardiac disorders	7	24435	39	136704	1.00416	0.449097	-0.022753	-1.12639	FALSE	FALSE
cardiac ventricular thrombosis	Cardiac disorders	7	24435	19	136724	2.06147	0.866508	0.651108	-0.510454	FALSE	FALSE
chronic hepatitis b	Infections and infestations	7	24435	13	136730	3.01305	1.202	0.934952	-0.263933	FALSE	FALSE
ear pruritus	Ear and labyrinth disorders	7	24435	8	136735	4.89638	1.77537	1.22336	-0.026127	FALSE	FALSE
oral fungal infection	Infections and infestations	7	24435	42	136701	0.932413	0.418842	-0.10133	-1.20014	FALSE	FALSE
optic neuritis	Nervous system disorders	7	24435	26	136717	1.50638	0.653771	0.378048	-0.755856	FALSE	FALSE
fear of injection	Psychiatric disorders	7	24435	10	136733	3.91705	1.49085	1.101	-0.125136	FALSE	FALSE
waldenstrom's macroglobulinaemia recurrent	Neoplasms benign, malignant and unspecified (incl cysts and polyps)	7	24435	11	136732	3.56093	1.38027	1.0435	-0.172667	FALSE	TRUE
atrial tachycardia	Cardiac disorders	7	24435	17	136726	2.30403	0.955367	0.739659	-0.432473	FALSE	FALSE
device related sepsis	Infections and infestations	7	24435	34	136709	1.15187	0.510569	0.118539	-0.994608	FALSE	FALSE
lacunar infarction	Nervous system disorders	7	24435	8	136735	4.89638	1.77537	1.22336	-0.026127	FALSE	FALSE
psoriatic arthropathy	Musculoskeletal and connective tissue disorders	7	24435	26	136717	1.50638	0.653771	0.378048	-0.755856	FALSE	FALSE
pneumonia cryptococcal	Infections and infestations	7	24435	39	136704	1.00416	0.449097	-0.022753	-1.12639	FALSE	FALSE
pneumonia legionella	Infections and infestations	7	24435	20	136723	1.95838	0.828007	0.60879	-0.548021	FALSE	FALSE
creatinine renal clearance decreased	Investigations	7	24435	33	136710	1.18678	0.52494	0.148538	-0.966779	FALSE	FALSE
streptococcal bacteraemia	Infections and infestations	7	24435	36	136707	1.08786	0.484065	0.060352	-1.04874	FALSE	FALSE
gastrointestinal necrosis	Gastrointestinal disorders	7	24435	20	136723	1.95838	0.828007	0.60879	-0.548021	FALSE	FALSE
renal function test abnormal	Investigations	7	24435	75	136668	0.522025	0.240564	-0.764078	-1.83234	FALSE	FALSE
infestation	Infections and infestations	7	24435	12	136731	3.26416	1.28497	0.988205	-0.21892	FALSE	FALSE
primary mediastinal large b-cell lymphoma recurrent	Neoplasms benign, malignant and unspecified (incl cysts and polyps)	7	24435	18	136725	2.17601	0.908767	0.694704	-0.471951	FALSE	TRUE
pneumonia staphylococcal	Infections and infestations	7	24435	23	136720	1.7029	0.730636	0.488811	-0.655495	FALSE	FALSE
hepatobiliary disease	Hepatobiliary disorders	7	24435	9	136734	4.35231	1.62071	1.16088	-0.076296	FALSE	FALSE
chromaturia	Renal and urinary disorders	7	24435	147	136596	0.266199	0.124696	-1.61497	-2.6612	FALSE	FALSE
adenoviral hepatitis	Infections and infestations	6	24436	17	136726	1.9748	0.778525	0.593415	-0.646116	FALSE	FALSE
malabsorption	Gastrointestinal disorders	6	24436	17	136726	1.9748	0.778525	0.593415	-0.646116	FALSE	FALSE
myelitis transverse	Nervous system disorders	6	24436	17	136726	1.9748	0.778525	0.593415	-0.646116	FALSE	FALSE
primary amyloidosis	Immune system disorders	6	24436	11	136732	3.0521	1.12862	0.908352	-0.376977	FALSE	FALSE
pyoderma gangrenosum	Skin and subcutaneous tissue disorders	6	24436	43	136700	0.780587	0.33221	-0.293975	-1.45847	FALSE	FALSE
lymphocytic leukaemia	Neoplasms benign, malignant and unspecified (incl cysts and polyps)	6	24436	22	136721	1.52593	0.618653	0.375033	-0.840132	FALSE	TRUE
toxic encephalopathy	Nervous system disorders	6	24436	42	136701	0.799178	0.339699	-0.268255	-1.43421	FALSE	FALSE
onychoclasis	Skin and subcutaneous tissue disorders	6	24436	451	136292	0.074202	0.033155	-3.33121	-4.43017	FALSE	FALSE
paraneoplastic pemphigus	Skin and subcutaneous tissue disorders	6	24436	23	136720	1.45957	0.59425	0.335061	-0.876161	FALSE	FALSE
sjogren's syndrome	Musculoskeletal and connective tissue disorders	6	24436	13	136730	2.58251	0.981484	0.79556	-0.471649	FALSE	FALSE
rectal tenesmus	Gastrointestinal disorders	6	24436	11	136732	3.0521	1.12862	0.908352	-0.376977	FALSE	FALSE
pathological fracture	Musculoskeletal and connective tissue disorders	6	24436	33	136710	1.0172	0.426167	-0.013472	-1.19571	FALSE	FALSE
neuritis	Nervous system disorders	6	24436	8	136735	4.19673	1.456	1.09602	-0.224801	FALSE	FALSE
pseudomembranous colitis	Infections and infestations	6	24436	28	136715	1.19889	0.496362	0.150295	-1.04445	FALSE	FALSE
systemic mycosis	Infections and infestations	6	24436	41	136702	0.818676	0.347534	-0.242068	-1.40954	FALSE	FALSE
enterococcal sepsis	Infections and infestations	6	24436	31	136712	1.08284	0.45172	0.049822	-1.13704	FALSE	FALSE
rales	Respiratory, thoracic and mediastinal disorders	6	24436	32	136711	1.049	0.438572	0.017828	-1.16666	FALSE	FALSE
nephrotic syndrome	Renal and urinary disorders	6	24436	33	136710	1.0172	0.426167	-0.013472	-1.19571	FALSE	FALSE
oesophageal adenocarcinoma	Neoplasms benign, malignant and unspecified (incl cysts and polyps)	6	24436	6	136737	5.59572	1.80455	1.23624	-0.116524	FALSE	FALSE
osteoporotic fracture	Musculoskeletal and connective tissue disorders	6	24436	6	136737	5.59572	1.80455	1.23624	-0.116524	FALSE	FALSE
fluid intake reduced	Metabolism and nutrition disorders	6	24436	87	136656	0.385683	0.168613	-1.12379	-2.25433	FALSE	FALSE
thermal burn	Injury, poisoning and procedural complications	6	24436	21	136722	1.5986	0.645147	0.416145	-0.803232	FALSE	FALSE
colon cancer metastatic	Neoplasms benign, malignant and unspecified (incl cysts and polyps)	6	24436	13	136730	2.58251	0.981484	0.79556	-0.471649	FALSE	TRUE
scar	Injury, poisoning and procedural complications	6	24436	61	136682	0.550177	0.237825	-0.692382	-1.8378	FALSE	FALSE
protein total decreased	Investigations	6	24436	87	136656	0.385683	0.168613	-1.12379	-2.25433	FALSE	FALSE
eosinophilic cellulitis	Skin and subcutaneous tissue disorders	6	24436	12	136731	2.79774	1.04992	0.850854	-0.42497	FALSE	FALSE
mobility decreased	Musculoskeletal and connective tissue disorders	6	24436	235	136508	0.14263	0.063423	-2.42904	-3.53535	FALSE	FALSE
haemorrhoidal haemorrhage	Gastrointestinal disorders	6	24436	36	136707	0.932415	0.392836	-0.103493	-1.27957	FALSE	FALSE
pneumonia influenzal	Infections and infestations	6	24436	22	136721	1.52593	0.618653	0.375033	-0.840132	FALSE	FALSE
pneumonia adenoviral	Infections and infestations	6	24436	20	136723	1.67854	0.674013	0.458462	-0.765422	FALSE	FALSE
oral discomfort	Gastrointestinal disorders	6	24436	41	136702	0.818676	0.347534	-0.242068	-1.40954	FALSE	FALSE
necrosis	General disorders and administration site conditions	6	24436	50	136693	0.67127	0.287794	-0.462215	-1.6179	FALSE	FALSE
conjunctival hyperaemia	Eye disorders	6	24436	17	136726	1.9748	0.778525	0.593415	-0.646116	FALSE	FALSE
refusal of treatment by patient	Social circumstances	6	24436	25	136718	1.34279	0.550799	0.258292	-0.945748	FALSE	TRUE
spinal osteoarthritis	Musculoskeletal and connective tissue disorders	6	24436	42	136701	0.799178	0.339699	-0.268255	-1.43421	FALSE	FALSE
otitis media	Infections and infestations	6	24436	45	136698	0.745883	0.31818	-0.344078	-1.50582	FALSE	FALSE
visceral leishmaniasis	Infections and infestations	6	24436	3	136740	11.1917	2.79876	1.47598	0.053978	TRUE	FALSE
malignant melanoma in situ	Neoplasms benign, malignant and unspecified (incl cysts and polyps)	6	24436	16	136727	2.09824	0.820963	0.641358	-0.604242	FALSE	FALSE
necrotising fasciitis	Infections and infestations	6	24436	23	136720	1.45957	0.59425	0.335061	-0.876161	FALSE	FALSE
tachyarrhythmia	Cardiac disorders	6	24436	50	136693	0.67127	0.287794	-0.462215	-1.6179	FALSE	FALSE
ear discomfort	Ear and labyrinth disorders	6	24436	60	136683	0.559351	0.241639	-0.672911	-1.81912	FALSE	FALSE
mania	Psychiatric disorders	6	24436	20	136723	1.67854	0.674013	0.458462	-0.765422	FALSE	FALSE
positron emission tomogram abnormal	Investigations	6	24436	24	136719	1.39875	0.5717	0.296166	-0.911354	FALSE	FALSE
portal hypertension	Hepatobiliary disorders	6	24436	20	136723	1.67854	0.674013	0.458462	-0.765422	FALSE	FALSE
bradyphrenia	Psychiatric disorders	6	24436	34	136709	0.987278	0.414446	-0.044108	-1.22419	FALSE	FALSE
iiird nerve paresis	Nervous system disorders	6	24436	2	136741	16.7876	3.38804	1.56565	0.111483	TRUE	FALSE
mantle cell lymphoma refractory	Neoplasms benign, malignant and unspecified (incl cysts and polyps)	6	24436	42	136701	0.799178	0.339699	-0.268255	-1.43421	FALSE	TRUE
monoplegia	Nervous system disorders	6	24436	18	136725	1.86508	0.740262	0.547014	-0.686907	FALSE	FALSE
monoparesis	Nervous system disorders	6	24436	10	136733	3.35733	1.22008	0.968237	-0.327633	FALSE	FALSE
respiratory alkalosis	Respiratory, thoracic and mediastinal disorders	6	24436	21	136722	1.5986	0.645147	0.416145	-0.803232	FALSE	FALSE
pneumonitis chemical	Injury, poisoning and procedural complications	6	24436	6	136737	5.59572	1.80455	1.23624	-0.116524	FALSE	FALSE
metastases to peritoneum	Neoplasms benign, malignant and unspecified (incl cysts and polyps)	6	24436	22	136721	1.52593	0.618653	0.375033	-0.840132	FALSE	TRUE
immunodeficiency common variable	Immune system disorders	6	24436	18	136725	1.86508	0.740262	0.547014	-0.686907	FALSE	FALSE
skin fissures	Skin and subcutaneous tissue disorders	6	24436	134	136609	0.25032	0.11047	-1.67688	-2.79428	FALSE	FALSE
viral haemorrhagic cystitis	Infections and infestations	6	24436	18	136725	1.86508	0.740262	0.547014	-0.686907	FALSE	FALSE
intentional product misuse	Injury, poisoning and procedural complications	6	24436	129	136614	0.260032	0.114678	-1.62716	-2.74553	FALSE	TRUE
graft versus host disease in gastrointestinal tract	Immune system disorders	6	24436	44	136699	0.762841	0.325044	-0.319244	-1.48234	FALSE	FALSE
ocular lymphoma	Neoplasms benign, malignant and unspecified (incl cysts and polyps)	6	24436	14	136729	2.39803	0.921425	0.742307	-0.517056	FALSE	TRUE
hepatic neoplasm	Neoplasms benign, malignant and unspecified (incl cysts and polyps)	6	24436	13	136730	2.58251	0.981484	0.79556	-0.471649	FALSE	FALSE
hepatitis b surface antigen positive	Investigations	6	24436	4	136739	8.3937	2.36845	1.39156	-0.003575	FALSE	FALSE
spinal disorder	Musculoskeletal and connective tissue disorders	6	24436	28	136715	1.19889	0.496362	0.150295	-1.04445	FALSE	FALSE
poisoning	Injury, poisoning and procedural complications	6	24436	29	136714	1.15754	0.480532	0.11602	-1.07595	FALSE	TRUE
cholangitis sclerosing	Hepatobiliary disorders	6	24436	5	136738	6.71491	2.04913	1.31181	-0.060536	FALSE	FALSE
partial seizures	Nervous system disorders	6	24436	16	136727	2.09824	0.820963	0.641358	-0.604242	FALSE	FALSE
cholangitis	Hepatobiliary disorders	6	24436	34	136709	0.987278	0.414446	-0.044108	-1.22419	FALSE	FALSE
mucosal haemorrhage	General disorders and administration site conditions	6	24436	31	136712	1.08284	0.45172	0.049822	-1.13704	FALSE	FALSE
hunger	General disorders and administration site conditions	6	24436	27	136716	1.2433	0.513271	0.185403	-1.01226	FALSE	FALSE
hyperammonaemia	Metabolism and nutrition disorders	6	24436	23	136720	1.45957	0.59425	0.335061	-0.876161	FALSE	FALSE
bilirubin conjugated increased	Investigations	6	24436	17	136726	1.9748	0.778525	0.593415	-0.646116	FALSE	FALSE
intra-abdominal haemorrhage	Gastrointestinal disorders	6	24436	32	136711	1.049	0.438572	0.017828	-1.16666	FALSE	FALSE
infarction	Vascular disorders	6	24436	30	136713	1.11895	0.46568	0.082541	-1.10681	FALSE	FALSE
hypersensitivity vasculitis	Skin and subcutaneous tissue disorders	6	24436	23	136720	1.45957	0.59425	0.335061	-0.876161	FALSE	FALSE
feeding disorder	Metabolism and nutrition disorders	6	24436	104	136639	0.322599	0.141652	-1.34906	-2.47358	FALSE	FALSE
arthropod bite	Injury, poisoning and procedural complications	6	24436	109	136634	0.307789	0.135288	-1.40914	-2.53221	FALSE	FALSE
idiopathic intracranial hypertension	Nervous system disorders	6	24436	3	136740	11.1917	2.79876	1.47598	0.053978	TRUE	FALSE
bladder disorder	Renal and urinary disorders	6	24436	71	136672	0.472653	0.2054	-0.873877	-2.01242	FALSE	FALSE
campylobacter gastroenteritis	Infections and infestations	6	24436	35	136708	0.959063	0.403352	-0.074106	-1.25214	FALSE	FALSE
product storage error	Injury, poisoning and procedural complications	6	24436	41	136702	0.818676	0.347534	-0.242068	-1.40954	FALSE	TRUE
abdominal abscess	Infections and infestations	6	24436	31	136712	1.08284	0.45172	0.049822	-1.13704	FALSE	FALSE
product dispensing error	Injury, poisoning and procedural complications	6	24436	45	136698	0.745883	0.31818	-0.344078	-1.50582	FALSE	TRUE
inguinal hernia	Gastrointestinal disorders	6	24436	82	136661	0.409215	0.17861	-1.05024	-2.18297	FALSE	FALSE
bronchial carcinoma	Neoplasms benign, malignant and unspecified (incl cysts and polyps)	6	24436	12	136731	2.79774	1.04992	0.850854	-0.42497	FALSE	FALSE
b-cell aplasia	Blood and lymphatic system disorders	6	24436	34	136709	0.987278	0.414446	-0.044108	-1.22419	FALSE	FALSE
injection site rash	General disorders and administration site conditions	6	24436	14	136729	2.39803	0.921425	0.742307	-0.517056	FALSE	FALSE
head injury	Injury, poisoning and procedural complications	6	24436	254	136489	0.131943	0.058715	-2.53529	-3.64047	FALSE	FALSE
cold type haemolytic anaemia	Blood and lymphatic system disorders	6	24436	13	136730	2.58251	0.981484	0.79556	-0.471649	FALSE	FALSE
haemorrhagic stroke	Nervous system disorders	6	24436	56	136687	0.599322	0.258203	-0.592286	-1.74193	FALSE	FALSE
actinic keratosis	Skin and subcutaneous tissue disorders	6	24436	44	136699	0.762841	0.325044	-0.319244	-1.48234	FALSE	FALSE
exfoliative rash	Skin and subcutaneous tissue disorders	6	24436	32	136711	1.049	0.438572	0.017828	-1.16666	FALSE	FALSE
herpes zoster disseminated	Infections and infestations	6	24436	32	136711	1.049	0.438572	0.017828	-1.16666	FALSE	FALSE
eye infection	Infections and infestations	6	24436	82	136661	0.409215	0.17861	-1.05024	-2.18297	FALSE	FALSE
eye pain	Eye disorders	6	24436	85	136658	0.394764	0.172474	-1.09482	-2.2262	FALSE	FALSE
eye swelling	Eye disorders	6	24436	97	136646	0.345897	0.151636	-1.26052	-2.38728	FALSE	FALSE
radiation skin injury	Injury, poisoning and procedural complications	6	24436	7	136736	4.7963	1.61174	1.16443	-0.17132	FALSE	FALSE
electrocardiogram qt prolonged	Investigations	6	24436	92	136651	0.364709	0.159675	-1.19378	-2.32233	FALSE	FALSE
eczema	Skin and subcutaneous tissue disorders	6	24436	132	136611	0.254117	0.112115	-1.6572	-2.77498	FALSE	FALSE
ear infection	Infections and infestations	6	24436	174	136569	0.192719	0.085394	-2.02286	-3.1344	FALSE	FALSE
haemorrhagic diathesis	Blood and lymphatic system disorders	6	24436	199	136544	0.168477	0.07478	-2.20335	-3.31238	FALSE	FALSE
fistula	Musculoskeletal and connective tissue disorders	6	24436	30	136713	1.11895	0.46568	0.082541	-1.10681	FALSE	FALSE
folliculitis	Infections and infestations	6	24436	68	136675	0.493516	0.21416	-0.821785	-1.9622	FALSE	FALSE
thrombosis in device	Product issues	6	24436	8	136735	4.19673	1.456	1.09602	-0.224801	FALSE	FALSE
diplegia	Nervous system disorders	6	24436	15	136728	2.23814	0.868296	0.69095	-0.561238	FALSE	FALSE
invasive ductal breast carcinoma	Neoplasms benign, malignant and unspecified (incl cysts and polyps)	6	24436	21	136722	1.5986	0.645147	0.416145	-0.803232	FALSE	FALSE
venoocclusive disease	Vascular disorders	6	24436	34	136709	0.987278	0.414446	-0.044108	-1.22419	FALSE	FALSE
vascular access complication	Injury, poisoning and procedural complications	6	24436	7	136736	4.7963	1.61174	1.16443	-0.17132	FALSE	FALSE
gastroenteritis norovirus	Infections and infestations	6	24436	30	136713	1.11895	0.46568	0.082541	-1.10681	FALSE	FALSE
diabetes mellitus inadequate control	Metabolism and nutrition disorders	6	24436	35	136708	0.959063	0.403352	-0.074106	-1.25214	FALSE	FALSE
deafness neurosensory	Ear and labyrinth disorders	6	24436	22	136721	1.52593	0.618653	0.375033	-0.840132	FALSE	FALSE
obstructive airways disorder	Respiratory, thoracic and mediastinal disorders	6	24436	27	136716	1.2433	0.513271	0.185403	-1.01226	FALSE	FALSE
upper-airway cough syndrome	Respiratory, thoracic and mediastinal disorders	6	24436	52	136691	0.645443	0.277205	-0.506888	-1.66042	FALSE	FALSE
creutzfeldt-jakob disease	Infections and infestations	6	24436	6	136737	5.59572	1.80455	1.23624	-0.116524	FALSE	FALSE
demyelinating polyneuropathy	Nervous system disorders	6	24436	11	136732	3.0521	1.12862	0.908352	-0.376977	FALSE	FALSE
blood urine present	Investigations	6	24436	284	136459	0.117979	0.052553	-2.68859	-3.79228	FALSE	FALSE
sensation of foreign body	General disorders and administration site conditions	6	24436	17	136726	1.9748	0.778525	0.593415	-0.646116	FALSE	FALSE
computerised tomogram abnormal	Investigations	6	24436	21	136722	1.5986	0.645147	0.416145	-0.803232	FALSE	FALSE
parkinson's disease	Nervous system disorders	6	24436	75	136668	0.447432	0.194777	-0.94053	-2.07678	FALSE	FALSE
bacterial test positive	Investigations	6	24436	27	136716	1.2433	0.513271	0.185403	-1.01226	FALSE	FALSE
hepatitis cholestatic	Hepatobiliary disorders	6	24436	36	136707	0.932415	0.392836	-0.103493	-1.27957	FALSE	FALSE
arteriospasm coronary	Cardiac disorders	6	24436	18	136725	1.86508	0.740262	0.547014	-0.686907	FALSE	FALSE
intestinal ischaemia	Gastrointestinal disorders	6	24436	45	136698	0.745883	0.31818	-0.344078	-1.50582	FALSE	FALSE
blood bilirubin abnormal	Investigations	6	24436	14	136729	2.39803	0.921425	0.742307	-0.517056	FALSE	FALSE
blood pressure diastolic decreased	Investigations	6	24436	12	136731	2.79774	1.04992	0.850854	-0.42497	FALSE	FALSE
biliary obstruction	Hepatobiliary disorders	6	24436	41	136702	0.818676	0.347534	-0.242068	-1.40954	FALSE	FALSE
blood pressure systolic decreased	Investigations	6	24436	17	136726	1.9748	0.778525	0.593415	-0.646116	FALSE	FALSE
iron deficiency	Metabolism and nutrition disorders	6	24436	42	136701	0.799178	0.339699	-0.268255	-1.43421	FALSE	FALSE
norovirus infection	Infections and infestations	6	24436	18	136725	1.86508	0.740262	0.547014	-0.686907	FALSE	FALSE
polyomavirus viraemia	Infections and infestations	6	24436	14	136729	2.39803	0.921425	0.742307	-0.517056	FALSE	FALSE
blood fibrinogen increased	Investigations	6	24436	17	136726	1.9748	0.778525	0.593415	-0.646116	FALSE	FALSE
blood fibrinogen decreased	Investigations	6	24436	43	136700	0.780587	0.33221	-0.293975	-1.45847	FALSE	FALSE
blood creatine phosphokinase increased	Investigations	6	24436	39	136704	0.860672	0.364341	-0.188225	-1.35892	FALSE	FALSE
blood chloride increased	Investigations	6	24436	20	136723	1.67854	0.674013	0.458462	-0.765422	FALSE	FALSE
blood calcium decreased	Investigations	6	24436	80	136663	0.419452	0.182949	-1.01974	-2.15342	FALSE	FALSE
superficial vein thrombosis	Vascular disorders	6	24436	38	136705	0.883328	0.373368	-0.16053	-1.33294	FALSE	FALSE
mucosal disorder	General disorders and administration site conditions	6	24436	35	136708	0.959063	0.403352	-0.074106	-1.25214	FALSE	FALSE
follicular lymphoma stage iii	Neoplasms benign, malignant and unspecified (incl cysts and polyps)	6	24436	5	136738	6.71491	2.04913	1.31181	-0.060536	FALSE	TRUE
large intestinal ulcer	Gastrointestinal disorders	6	24436	18	136725	1.86508	0.740262	0.547014	-0.686907	FALSE	FALSE
localised infection	Infections and infestations	6	24436	302	136441	0.110933	0.049439	-2.77331	-3.87625	FALSE	FALSE
arteriosclerosis	Vascular disorders	5	24437	35	136708	0.799186	0.313073	-0.2665	-1.52778	FALSE	FALSE
blood immunoglobulin g increased	Investigations	5	24437	11	136732	2.54331	0.883587	0.745845	-0.624376	FALSE	FALSE
circumstance or information capable of leading to medication error	Injury, poisoning and procedural complications	5	24437	9	136734	3.10854	1.04168	0.873632	-0.520213	FALSE	TRUE
periodontitis	Infections and infestations	5	24437	11	136732	2.54331	0.883587	0.745845	-0.624376	FALSE	FALSE
blood immunoglobulin a decreased	Investigations	5	24437	18	136725	1.55417	0.57696	0.371023	-0.946043	FALSE	FALSE
blood glucose decreased	Investigations	5	24437	125	136618	0.223625	0.091466	-1.79806	-3.00276	FALSE	FALSE
emotional distress	Psychiatric disorders	5	24437	46	136697	0.608028	0.241573	-0.56647	-1.8106	FALSE	FALSE
urinary bladder haemorrhage	Renal and urinary disorders	5	24437	60	136683	0.466107	0.187164	-0.875566	-2.10597	FALSE	FALSE
haemoglobin	Investigations	5	24437	6	136737	4.66291	1.42294	1.08942	-0.353343	FALSE	FALSE
hepatic cancer	Neoplasms benign, malignant and unspecified (incl cysts and polyps)	5	24437	24	136719	1.16557	0.444675	0.112668	-1.17779	FALSE	FALSE
coronary artery stenosis	Cardiac disorders	5	24437	23	136720	1.21626	0.462343	0.152641	-1.14152	FALSE	FALSE
invasive lobular breast carcinoma	Neoplasms benign, malignant and unspecified (incl cysts and polyps)	5	24437	3	136740	9.32602	2.22858	1.34326	-0.17754	FALSE	FALSE
angioimmunoblastic t-cell lymphoma	Neoplasms benign, malignant and unspecified (incl cysts and polyps)	5	24437	9	136734	3.10854	1.04168	0.873632	-0.520213	FALSE	TRUE
non-hodgkin's lymphoma refractory	Neoplasms benign, malignant and unspecified (incl cysts and polyps)	5	24437	13	136730	2.152	0.76712	0.628461	-0.722817	FALSE	TRUE
chondrocalcinosis	Musculoskeletal and connective tissue disorders	5	24437	34	136709	0.822698	0.321729	-0.235865	-1.49915	FALSE	FALSE
soft tissue mass	Musculoskeletal and connective tissue disorders	5	24437	13	136730	2.152	0.76712	0.628461	-0.722817	FALSE	FALSE
normochromic normocytic anaemia	Blood and lymphatic system disorders	5	24437	16	136727	1.74846	0.640468	0.468558	-0.860427	FALSE	FALSE
crepitations	General disorders and administration site conditions	5	24437	21	136722	1.33211	0.502253	0.23607	-1.06628	FALSE	FALSE
nystagmus	Nervous system disorders	5	24437	12	136731	2.33135	0.821248	0.68596	-0.674296	FALSE	FALSE
obesity	Metabolism and nutrition disorders	5	24437	18	136725	1.55417	0.57696	0.371023	-0.946043	FALSE	FALSE
infection reactivation	Infections and infestations	5	24437	50	136693	0.559369	0.223048	-0.661741	-1.90127	FALSE	FALSE
large intestine polyp	Gastrointestinal disorders	5	24437	46	136697	0.608028	0.241573	-0.56647	-1.8106	FALSE	FALSE
completed suicide	Psychiatric disorders	5	24437	24	136719	1.16557	0.444675	0.112668	-1.17779	FALSE	FALSE
glucose tolerance impaired	Metabolism and nutrition disorders	5	24437	15	136728	1.86504	0.677769	0.519914	-0.815832	FALSE	FALSE
colitis ischaemic	Gastrointestinal disorders	5	24437	41	136702	0.682202	0.269556	-0.43779	-1.68875	FALSE	FALSE
neuropathic muscular atrophy	Musculoskeletal and connective tissue disorders	5	24437	1	136742	27.9785	3.26846	1.54127	-0.064072	FALSE	FALSE
sense of oppression	General disorders and administration site conditions	5	24437	4	136739	6.99446	1.87806	1.25359	-0.236484	FALSE	FALSE
device dislocation	Product issues	5	24437	12	136731	2.33135	0.821248	0.68596	-0.674296	FALSE	FALSE
hepatic fibrosis	Hepatobiliary disorders	5	24437	22	136721	1.27155	0.481473	0.193752	-1.10436	FALSE	FALSE
osteonecrosis of jaw	Musculoskeletal and connective tissue disorders	5	24437	39	136704	0.717197	0.282653	-0.382922	-1.63702	FALSE	FALSE
nephritis allergic	Renal and urinary disorders	5	24437	11	136732	2.54331	0.883587	0.745845	-0.624376	FALSE	FALSE
streptococcal sepsis	Infections and infestations	5	24437	26	136717	1.0759	0.413103	0.0359	-1.24782	FALSE	FALSE
tricuspid valve incompetence	Cardiac disorders	5	24437	42	136701	0.665954	0.263453	-0.464461	-1.71395	FALSE	FALSE
bile duct cancer	Neoplasms benign, malignant and unspecified (incl cysts and polyps)	5	24437	9	136734	3.10854	1.04168	0.873632	-0.520213	FALSE	FALSE
heart rate irregular	Investigations	5	24437	198	136545	0.141102	0.058081	-2.4121	-3.60733	FALSE	FALSE
human polyomavirus infection	Infections and infestations	5	24437	32	136711	0.874129	0.340562	-0.172571	-1.44019	FALSE	FALSE
nerve compression	Nervous system disorders	5	24437	70	136673	0.399491	0.161222	-1.06175	-2.2854	FALSE	FALSE
laryngitis	Infections and infestations	5	24437	52	136691	0.537847	0.214811	-0.707117	-1.94457	FALSE	FALSE
autoimmune thyroiditis	Endocrine disorders	5	24437	12	136731	2.33135	0.821248	0.68596	-0.674296	FALSE	FALSE
amyloidosis	Immune system disorders	5	24437	19	136724	1.47236	0.549705	0.324622	-0.987166	FALSE	FALSE
troponin t increased	Investigations	5	24437	22	136721	1.27155	0.481473	0.193752	-1.10436	FALSE	FALSE
erectile dysfunction	Reproductive system and breast disorders	5	24437	45	136698	0.621544	0.246695	-0.541636	-1.78703	FALSE	FALSE
beta 2 microglobulin increased	Investigations	5	24437	15	136728	1.86504	0.677769	0.519914	-0.815832	FALSE	FALSE
hair growth abnormal	Skin and subcutaneous tissue disorders	5	24437	34	136709	0.822698	0.321729	-0.235865	-1.49915	FALSE	FALSE
encephalitis enteroviral	Infections and infestations	5	24437	10	136733	2.79766	0.956152	0.808324	-0.573021	FALSE	FALSE
deafness unilateral	Ear and labyrinth disorders	5	24437	49	136694	0.570789	0.227408	-0.638507	-1.87912	FALSE	FALSE
treatment noncompliance	General disorders and administration site conditions	5	24437	114	136629	0.245222	0.100134	-1.67785	-2.88497	FALSE	TRUE
pneumomediastinum	Respiratory, thoracic and mediastinal disorders	5	24437	18	136725	1.55417	0.57696	0.371023	-0.946043	FALSE	FALSE
blood blister	Skin and subcutaneous tissue disorders	5	24437	181	136562	0.154374	0.063479	-2.29067	-3.48745	FALSE	FALSE
livedo reticularis	Skin and subcutaneous tissue disorders	5	24437	19	136724	1.47236	0.549705	0.324622	-0.987166	FALSE	FALSE
drug level increased	Investigations	5	24437	97	136646	0.288235	0.117311	-1.46981	-2.68166	FALSE	FALSE
wound dehiscence	Injury, poisoning and procedural complications	5	24437	7	136736	3.99675	1.26838	1.01385	-0.4103	FALSE	TRUE
cholecystitis infective	Infections and infestations	5	24437	37	136706	0.755976	0.297086	-0.325885	-1.58341	FALSE	FALSE
ovarian cancer	Neoplasms benign, malignant and unspecified (incl cysts and polyps)	5	24437	14	136729	1.99827	0.719683	0.573167	-0.769979	FALSE	FALSE
overgrowth bacterial	Infections and infestations	5	24437	3	136740	9.32602	2.22858	1.34326	-0.17754	FALSE	FALSE
b-cell small lymphocytic lymphoma	Neoplasms benign, malignant and unspecified (incl cysts and polyps)	5	24437	42	136701	0.665954	0.263453	-0.464461	-1.71395	FALSE	TRUE
left ventricular hypertrophy	Cardiac disorders	5	24437	23	136720	1.21626	0.462343	0.152641	-1.14152	FALSE	FALSE
multiple sclerosis relapse	Nervous system disorders	5	24437	2	136741	13.9891	2.71386	1.43887	-0.119481	FALSE	FALSE
liver abscess	Infections and infestations	5	24437	27	136716	1.03604	0.39894	-0.001005	-1.28165	FALSE	FALSE
fibrosis	General disorders and administration site conditions	5	24437	11	136732	2.54331	0.883587	0.745845	-0.624376	FALSE	FALSE
major depression	Psychiatric disorders	5	24437	15	136728	1.86504	0.677769	0.519914	-0.815832	FALSE	FALSE
hydrothorax	Respiratory, thoracic and mediastinal disorders	5	24437	15	136728	1.86504	0.677769	0.519914	-0.815832	FALSE	FALSE
psychomotor skills impaired	Nervous system disorders	5	24437	8	136735	3.49713	1.14395	0.942036	-0.465958	FALSE	FALSE
quadriparesis	Nervous system disorders	5	24437	28	136715	0.999034	0.385717	-0.036989	-1.31473	FALSE	FALSE
gastrointestinal fungal infection	Infections and infestations	5	24437	11	136732	2.54331	0.883587	0.745845	-0.624376	FALSE	FALSE
cardiovascular insufficiency	Cardiac disorders	5	24437	10	136733	2.79766	0.956152	0.808324	-0.573021	FALSE	FALSE
azotaemia	Renal and urinary disorders	5	24437	29	136714	0.964577	0.373341	-0.072098	-1.3471	FALSE	FALSE
encephalitis cytomegalovirus	Infections and infestations	5	24437	34	136709	0.822698	0.321729	-0.235865	-1.49915	FALSE	FALSE
urinary tract infection pseudomonal	Infections and infestations	5	24437	24	136719	1.16557	0.444675	0.112668	-1.17779	FALSE	FALSE
cutaneous t-cell lymphoma	Neoplasms benign, malignant and unspecified (incl cysts and polyps)	5	24437	17	136726	1.6456	0.607057	0.418966	-0.903813	FALSE	TRUE
diverticulum	Gastrointestinal disorders	5	24437	36	136707	0.776981	0.30487	-0.296498	-1.55586	FALSE	FALSE
palatal oedema	Gastrointestinal disorders	5	24437	0	136743					FALSE	FALSE
viral upper respiratory tract infection	Infections and infestations	5	24437	43	136700	0.650462	0.25762	-0.490647	-1.73871	FALSE	FALSE
dental caries	Gastrointestinal disorders	5	24437	54	136689	0.517919	0.207161	-0.751108	-1.98663	FALSE	FALSE
dermatitis bullous	Skin and subcutaneous tissue disorders	5	24437	66	136677	0.423715	0.170686	-0.990134	-2.21626	FALSE	FALSE
oropharyngeal discomfort	Respiratory, thoracic and mediastinal disorders	5	24437	29	136714	0.964577	0.373341	-0.072098	-1.3471	FALSE	FALSE
gingival bleeding	Gastrointestinal disorders	5	24437	158	136585	0.176876	0.072606	-2.1082	-3.30759	FALSE	FALSE
aphonia	Respiratory, thoracic and mediastinal disorders	5	24437	56	136687	0.499415	0.200037	-0.793798	-2.02751	FALSE	FALSE
gastrointestinal lymphoma	Neoplasms benign, malignant and unspecified (incl cysts and polyps)	5	24437	12	136731	2.33135	0.821248	0.68596	-0.674296	FALSE	TRUE
epstein-barr viraemia	Infections and infestations	5	24437	37	136706	0.755976	0.297086	-0.325885	-1.58341	FALSE	FALSE
pneumothorax spontaneous	Respiratory, thoracic and mediastinal disorders	5	24437	7	136736	3.99675	1.26838	1.01385	-0.4103	FALSE	FALSE
metastatic renal cell carcinoma	Neoplasms benign, malignant and unspecified (incl cysts and polyps)	5	24437	7	136736	3.99675	1.26838	1.01385	-0.4103	FALSE	TRUE
necrotic lymphadenopathy	Blood and lymphatic system disorders	5	24437	9	136734	3.10854	1.04168	0.873632	-0.520213	FALSE	FALSE
cystitis viral	Infections and infestations	5	24437	19	136724	1.47236	0.549705	0.324622	-0.987166	FALSE	FALSE
eastern cooperative oncology group performance status worsened	Investigations	5	24437	27	136716	1.03604	0.39894	-0.001005	-1.28165	FALSE	FALSE
skin plaque	Skin and subcutaneous tissue disorders	5	24437	12	136731	2.33135	0.821248	0.68596	-0.674296	FALSE	FALSE
gastric dilatation	Gastrointestinal disorders	5	24437	17	136726	1.6456	0.607057	0.418966	-0.903813	FALSE	FALSE
gallbladder disorder	Hepatobiliary disorders	5	24437	93	136650	0.300641	0.122244	-1.41617	-2.62937	FALSE	FALSE
orthopnoea	Respiratory, thoracic and mediastinal disorders	5	24437	22	136721	1.27155	0.481473	0.193752	-1.10436	FALSE	FALSE
pneumonia mycoplasmal	Infections and infestations	5	24437	4	136739	6.99446	1.87806	1.25359	-0.236484	FALSE	FALSE
klebsiella test positive	Investigations	5	24437	23	136720	1.21626	0.462343	0.152641	-1.14152	FALSE	FALSE
mechanical ileus	Gastrointestinal disorders	5	24437	9	136734	3.10854	1.04168	0.873632	-0.520213	FALSE	FALSE
pelvic pain	Reproductive system and breast disorders	5	24437	42	136701	0.665954	0.263453	-0.464461	-1.71395	FALSE	FALSE
squamous cell carcinoma of lung	Neoplasms benign, malignant and unspecified (incl cysts and polyps)	5	24437	19	136724	1.47236	0.549705	0.324622	-0.987166	FALSE	FALSE
suicidal ideation	Psychiatric disorders	5	24437	44	136699	0.635674	0.252039	-0.516367	-1.76307	FALSE	FALSE
inability to afford medication	Social circumstances	5	24437	3	136740	9.32602	2.22858	1.34326	-0.17754	FALSE	FALSE
urinary tract infection bacterial	Infections and infestations	5	24437	38	136705	0.736076	0.28969	-0.354686	-1.61046	FALSE	FALSE
hypermetabolism	Metabolism and nutrition disorders	5	24437	7	136736	3.99675	1.26838	1.01385	-0.4103	FALSE	FALSE
superior vena cava syndrome	Vascular disorders	5	24437	8	136735	3.49713	1.14395	0.942036	-0.465958	FALSE	FALSE
respiratory acidosis	Respiratory, thoracic and mediastinal disorders	5	24437	12	136731	2.33135	0.821248	0.68596	-0.674296	FALSE	FALSE
adenocarcinoma pancreas	Neoplasms benign, malignant and unspecified (incl cysts and polyps)	5	24437	25	136718	1.11894	0.428308	0.073773	-1.21321	FALSE	FALSE
pulmonary nocardiosis	Infections and infestations	5	24437	6	136737	4.66291	1.42294	1.08942	-0.353343	FALSE	FALSE
cerebellar ataxia	Nervous system disorders	5	24437	8	136735	3.49713	1.14395	0.942036	-0.465958	FALSE	FALSE
metastases to bone	Neoplasms benign, malignant and unspecified (incl cysts and polyps)	5	24437	41	136702	0.682202	0.269556	-0.43779	-1.68875	FALSE	TRUE
tumour obstruction	Neoplasms benign, malignant and unspecified (incl cysts and polyps)	5	24437	3	136740	9.32602	2.22858	1.34326	-0.17754	FALSE	FALSE
thrombocytosis	Blood and lymphatic system disorders	5	24437	19	136724	1.47236	0.549705	0.324622	-0.987166	FALSE	FALSE
diffuse alveolar damage	Respiratory, thoracic and mediastinal disorders	5	24437	16	136727	1.74846	0.640468	0.468558	-0.860427	FALSE	FALSE
multiple fractures	Injury, poisoning and procedural complications	5	24437	21	136722	1.33211	0.502253	0.23607	-1.06628	FALSE	FALSE
eye movement disorder	Eye disorders	5	24437	24	136719	1.16557	0.444675	0.112668	-1.17779	FALSE	FALSE
tendonitis	Musculoskeletal and connective tissue disorders	5	24437	38	136705	0.736076	0.28969	-0.354686	-1.61046	FALSE	FALSE
medication error	Injury, poisoning and procedural complications	5	24437	43	136700	0.650462	0.25762	-0.490647	-1.73871	FALSE	TRUE
tendon disorder	Musculoskeletal and connective tissue disorders	5	24437	9	136734	3.10854	1.04168	0.873632	-0.520213	FALSE	FALSE
bursitis	Musculoskeletal and connective tissue disorders	5	24437	45	136698	0.621544	0.246695	-0.541636	-1.78703	FALSE	FALSE
sarcoma	Neoplasms benign, malignant and unspecified (incl cysts and polyps)	5	24437	17	136726	1.6456	0.607057	0.418966	-0.903813	FALSE	FALSE
transfusion reaction	Injury, poisoning and procedural complications	5	24437	21	136722	1.33211	0.502253	0.23607	-1.06628	FALSE	FALSE
renal haemorrhage	Renal and urinary disorders	5	24437	38	136705	0.736076	0.28969	-0.354686	-1.61046	FALSE	FALSE
therapeutic response shortened	General disorders and administration site conditions	5	24437	5	136738	5.59553	1.61976	1.16917	-0.295286	FALSE	TRUE
intra-abdominal fluid collection	Gastrointestinal disorders	5	24437	37	136706	0.755976	0.297086	-0.325885	-1.58341	FALSE	FALSE
scab	Skin and subcutaneous tissue disorders	5	24437	71	136672	0.393861	0.159018	-1.07911	-2.30218	FALSE	FALSE
injection site swelling	General disorders and administration site conditions	5	24437	17	136726	1.6456	0.607057	0.418966	-0.903813	FALSE	FALSE
cardiac murmur	Investigations	5	24437	63	136680	0.443901	0.178545	-0.933987	-2.16216	FALSE	FALSE
tongue ulceration	Gastrointestinal disorders	5	24437	42	136701	0.665954	0.263453	-0.464461	-1.71395	FALSE	FALSE
bicytopenia	Blood and lymphatic system disorders	5	24437	31	136712	0.902333	0.350829	-0.139851	-1.4098	FALSE	FALSE
urine output decreased	Investigations	5	24437	51	136692	0.548397	0.218852	-0.684607	-1.92308	FALSE	FALSE
bing-neel syndrome	Neoplasms benign, malignant and unspecified (incl cysts and polyps)	5	24437	15	136728	1.86504	0.677769	0.519914	-0.815832	FALSE	TRUE
pyloric stenosis	Congenital, familial and genetic disorders	5	24437	15	136728	1.86504	0.677769	0.519914	-0.815832	FALSE	TRUE
injection site pruritus	General disorders and administration site conditions	5	24437	15	136728	1.86504	0.677769	0.519914	-0.815832	FALSE	FALSE
subcutaneous abscess	Infections and infestations	5	24437	50	136693	0.559369	0.223048	-0.661741	-1.90127	FALSE	FALSE
human herpesvirus 6 infection	Infections and infestations	5	24437	37	136706	0.755976	0.297086	-0.325885	-1.58341	FALSE	FALSE
myoclonus	Nervous system disorders	5	24437	40	136703	0.699262	0.275949	-0.410617	-1.66311	FALSE	FALSE
hydrocephalus	Nervous system disorders	5	24437	36	136707	0.776981	0.30487	-0.296498	-1.55586	FALSE	FALSE
large intestine infection	Infections and infestations	5	24437	33	136710	0.847634	0.330878	-0.204565	-1.46996	FALSE	FALSE
meningitis viral	Infections and infestations	5	24437	12	136731	2.33135	0.821248	0.68596	-0.674296	FALSE	FALSE
rhonchi	Respiratory, thoracic and mediastinal disorders	5	24437	8	136735	3.49713	1.14395	0.942036	-0.465958	FALSE	FALSE
steroid diabetes	Metabolism and nutrition disorders	5	24437	9	136734	3.10854	1.04168	0.873632	-0.520213	FALSE	FALSE
myocardial fibrosis	Cardiac disorders	5	24437	2	136741	13.9891	2.71386	1.43887	-0.119481	FALSE	FALSE
stress	Psychiatric disorders	5	24437	166	136577	0.168342	0.069148	-2.17432	-3.37272	FALSE	FALSE
torsade de pointes	Cardiac disorders	5	24437	28	136715	0.999034	0.385717	-0.036989	-1.31473	FALSE	FALSE
hepatitis viral	Infections and infestations	5	24437	13	136730	2.152	0.76712	0.628461	-0.722817	FALSE	FALSE
bone disorder	Musculoskeletal and connective tissue disorders	5	24437	40	136703	0.699262	0.275949	-0.410617	-1.66311	FALSE	FALSE
faecaloma	Gastrointestinal disorders	5	24437	21	136722	1.33211	0.502253	0.23607	-1.06628	FALSE	FALSE
liver palpable	Investigations	5	24437	2	136741	13.9891	2.71386	1.43887	-0.119481	FALSE	FALSE
stridor	Respiratory, thoracic and mediastinal disorders	5	24437	12	136731	2.33135	0.821248	0.68596	-0.674296	FALSE	FALSE
road traffic accident	Injury, poisoning and procedural complications	5	24437	135	136608	0.207045	0.084793	-1.89927	-3.1021	FALSE	FALSE
duodenitis	Gastrointestinal disorders	4	24438	22	136721	1.0172	0.350497	-0.026964	-1.43182	FALSE	FALSE
superinfection fungal	Infections and infestations	4	24438	3	136740	7.46051	1.66961	1.17584	-0.469149	FALSE	FALSE
blindness cortical	Eye disorders	4	24438	7	136736	3.19727	0.935875	0.826385	-0.709544	FALSE	FALSE
dysaesthesia	Nervous system disorders	4	24438	15	136728	1.49197	0.495128	0.310133	-1.13263	FALSE	FALSE
wrist fracture	Injury, poisoning and procedural complications	4	24438	48	136695	0.466129	0.168066	-0.853919	-2.20387	FALSE	FALSE
burkitt's lymphoma recurrent	Neoplasms benign, malignant and unspecified (incl cysts and polyps)	4	24438	31	136712	0.721837	0.254781	-0.369407	-1.74656	FALSE	TRUE
intercepted product preparation error	Injury, poisoning and procedural complications	4	24438	8	136735	2.79759	0.842342	0.750812	-0.767644	FALSE	TRUE
respiratory moniliasis	Infections and infestations	4	24438	5	136738	4.47624	1.2019	0.990556	-0.589899	FALSE	FALSE
necrotising retinitis	Eye disorders	4	24438	14	136729	1.59855	0.526133	0.365427	-1.08491	FALSE	FALSE
b-cell small lymphocytic lymphoma recurrent	Neoplasms benign, malignant and unspecified (incl cysts and polyps)	4	24438	10	136733	2.23804	0.701853	0.610597	-0.879476	FALSE	TRUE
arrhythmic storm	Cardiac disorders	4	24438	6	136737	3.73017	1.05254	0.906137	-0.650189	FALSE	FALSE
pharyngeal disorder	Respiratory, thoracic and mediastinal disorders	4	24438	26	136717	0.860684	0.30035	-0.189261	-1.57989	FALSE	FALSE
apparent death	General disorders and administration site conditions	4	24438	10	136733	2.23804	0.701853	0.610597	-0.879476	FALSE	TRUE
immune-mediated enterocolitis	Gastrointestinal disorders	4	24438	15	136728	1.49197	0.495128	0.310133	-1.13263	FALSE	FALSE
pulmonary arterial hypertension	Respiratory, thoracic and mediastinal disorders	4	24438	39	136704	0.573734	0.205008	-0.61772	-1.97952	FALSE	FALSE
cardiac asthma	Cardiac disorders	4	24438	1	136742	22.3819	2.50143	1.38847	-0.35878	FALSE	FALSE
dysmetria	Nervous system disorders	4	24438	6	136737	3.73017	1.05254	0.906137	-0.650189	FALSE	FALSE
pharyngeal swelling	Respiratory, thoracic and mediastinal disorders	4	24438	29	136714	0.77163	0.271243	-0.300024	-1.6821	FALSE	FALSE
restrictive cardiomyopathy	Cardiac disorders	4	24438	1	136742	22.3819	2.50143	1.38847	-0.35878	FALSE	FALSE
encephalomyelitis	Infections and infestations	4	24438	0	136743					FALSE	FALSE
ischaemic cardiomyopathy	Cardiac disorders	4	24438	13	136730	1.72153	0.561276	0.422925	-1.03578	FALSE	FALSE
myelodysplastic syndrome with single lineage dysplasia	Neoplasms benign, malignant and unspecified (incl cysts and polyps)	4	24438	20	136723	1.11894	0.382417	0.061587	-1.35203	FALSE	FALSE
embolism arterial	Vascular disorders	4	24438	6	136737	3.73017	1.05254	0.906137	-0.650189	FALSE	FALSE
suicide attempt	Psychiatric disorders	4	24438	39	136704	0.573734	0.205008	-0.61772	-1.97952	FALSE	FALSE
infusion site mass	General disorders and administration site conditions	4	24438	5	136738	4.47624	1.2019	0.990556	-0.589899	FALSE	FALSE
mucosal infection	Infections and infestations	4	24438	8	136735	2.79759	0.842342	0.750812	-0.767644	FALSE	FALSE
blood bicarbonate decreased	Investigations	4	24438	4	136739	5.59534	1.39925	1.08022	-0.52923	FALSE	FALSE
electrocardiogram st segment depression	Investigations	4	24438	12	136731	1.86501	0.601442	0.48281	-0.985188	FALSE	FALSE
warm autoimmune haemolytic anaemia	Blood and lymphatic system disorders	4	24438	11	136732	2.03457	0.647788	0.545289	-0.933097	FALSE	FALSE
skin erosion	Skin and subcutaneous tissue disorders	4	24438	19	136724	1.17784	0.400661	0.107988	-1.31052	FALSE	FALSE
photophobia	Eye disorders	4	24438	37	136706	0.604756	0.215535	-0.559533	-1.92464	FALSE	FALSE
skin irritation	Skin and subcutaneous tissue disorders	4	24438	64	136679	0.349556	0.127283	-1.19702	-2.53341	FALSE	FALSE
infusion site erythema	General disorders and administration site conditions	4	24438	31	136712	0.721837	0.254781	-0.369407	-1.74656	FALSE	FALSE
pneumonia acinetobacter	Infections and infestations	4	24438	6	136737	3.73017	1.05254	0.906137	-0.650189	FALSE	FALSE
sweat gland tumour	Neoplasms benign, malignant and unspecified (incl cysts and polyps)	4	24438	39	136704	0.573734	0.205008	-0.61772	-1.97952	FALSE	FALSE
double hit lymphoma	Neoplasms benign, malignant and unspecified (incl cysts and polyps)	4	24438	11	136732	2.03457	0.647788	0.545289	-0.933097	FALSE	TRUE
rectal abscess	Infections and infestations	4	24438	8	136735	2.79759	0.842342	0.750812	-0.767644	FALSE	FALSE
kidney enlargement	Renal and urinary disorders	4	24438	6	136737	3.73017	1.05254	0.906137	-0.650189	FALSE	FALSE
platelet count	Investigations	4	24438	1	136742	22.3819	2.50143	1.38847	-0.35878	FALSE	FALSE
reticulocyte count increased	Investigations	4	24438	6	136737	3.73017	1.05254	0.906137	-0.650189	FALSE	FALSE
thyroid cancer	Neoplasms benign, malignant and unspecified (incl cysts and polyps)	4	24438	20	136723	1.11894	0.382417	0.061587	-1.35203	FALSE	FALSE
immune reconstitution inflammatory syndrome	Immune system disorders	4	24438	32	136711	0.699275	0.247277	-0.402886	-1.77776	FALSE	FALSE
strongyloidiasis	Infections and infestations	4	24438	26	136717	0.860684	0.30035	-0.189261	-1.57989	FALSE	FALSE
empyema	Infections and infestations	4	24438	41	136702	0.545739	0.195461	-0.673652	-2.03242	FALSE	FALSE
herpes simplex reactivation	Infections and infestations	4	24438	18	136725	1.24328	0.420731	0.155932	-1.26789	FALSE	FALSE
dysphoria	Psychiatric disorders	4	24438	6	136737	3.73017	1.05254	0.906137	-0.650189	FALSE	FALSE
disseminated strongyloidiasis	Infections and infestations	4	24438	0	136743					FALSE	FALSE
transient global amnesia	Nervous system disorders	4	24438	11	136732	2.03457	0.647788	0.545289	-0.933097	FALSE	FALSE
disease complication	General disorders and administration site conditions	4	24438	45	136698	0.497215	0.178806	-0.779401	-2.13284	FALSE	FALSE
cerebrovascular disorder	Nervous system disorders	4	24438	9	136734	2.48673	0.765731	0.679002	-0.824316	FALSE	FALSE
chest x-ray abnormal	Investigations	4	24438	12	136731	1.86501	0.601442	0.48281	-0.985188	FALSE	FALSE
brain herniation	Injury, poisoning and procedural complications	4	24438	24	136719	0.932421	0.323492	-0.110394	-1.50766	FALSE	FALSE
tonic convulsion	Nervous system disorders	4	24438	6	136737	3.73017	1.05254	0.906137	-0.650189	FALSE	FALSE
compression fracture	Injury, poisoning and procedural complications	4	24438	34	136709	0.658131	0.233521	-0.467599	-1.83828	FALSE	FALSE
blood sodium increased	Investigations	4	24438	30	136713	0.745904	0.262754	-0.335132	-1.71468	FALSE	FALSE
cervix carcinoma	Neoplasms benign, malignant and unspecified (incl cysts and polyps)	4	24438	10	136733	2.23804	0.701853	0.610597	-0.879476	FALSE	FALSE
urinary bladder rupture	Renal and urinary disorders	4	24438	1	136742	22.3819	2.50143	1.38847	-0.35878	FALSE	FALSE
clear cell renal cell carcinoma	Neoplasms benign, malignant and unspecified (incl cysts and polyps)	4	24438	9	136734	2.48673	0.765731	0.679002	-0.824316	FALSE	FALSE
central nervous system fungal infection	Infections and infestations	4	24438	11	136732	2.03457	0.647788	0.545289	-0.933097	FALSE	FALSE
rash pustular	Infections and infestations	4	24438	60	136683	0.37287	0.135504	-1.11859	-2.45775	FALSE	FALSE
encephalitis autoimmune	Nervous system disorders	4	24438	11	136732	2.03457	0.647788	0.545289	-0.933097	FALSE	FALSE
systolic dysfunction	Cardiac disorders	4	24438	8	136735	2.79759	0.842342	0.750812	-0.767644	FALSE	FALSE
wrong technique in product usage process	Injury, poisoning and procedural complications	4	24438	113	136630	0.197907	0.073004	-1.91791	-3.23542	FALSE	TRUE
prostatic abscess	Infections and infestations	4	24438	10	136733	2.23804	0.701853	0.610597	-0.879476	FALSE	FALSE
tooth disorder	Gastrointestinal disorders	4	24438	119	136624	0.187921	0.06938	-1.98576	-3.30197	FALSE	FALSE
scrotal oedema	Reproductive system and breast disorders	4	24438	19	136724	1.17784	0.400661	0.107988	-1.31052	FALSE	FALSE
proctitis	Gastrointestinal disorders	4	24438	20	136723	1.11894	0.382417	0.061587	-1.35203	FALSE	FALSE
blood pressure immeasurable	Investigations	4	24438	2	136741	11.1908	2.04957	1.27824	-0.411332	FALSE	FALSE
pemphigus	Skin and subcutaneous tissue disorders	4	24438	18	136725	1.24328	0.420731	0.155932	-1.26789	FALSE	FALSE
respiratory symptom	Respiratory, thoracic and mediastinal disorders	4	24438	13	136730	1.72153	0.561276	0.422925	-1.03578	FALSE	FALSE
chronic gastritis	Gastrointestinal disorders	4	24438	12	136731	1.86501	0.601442	0.48281	-0.985188	FALSE	FALSE
cholecystectomy	Surgical and medical procedures	4	24438	104	136639	0.215048	0.07921	-1.80974	-3.12946	FALSE	TRUE
pyelitis	Infections and infestations	4	24438	5	136738	4.47624	1.2019	0.990556	-0.589899	FALSE	FALSE
sensory loss	Nervous system disorders	4	24438	35	136708	0.639323	0.227201	-0.498899	-1.86763	FALSE	FALSE
peripheral venous disease	Vascular disorders	4	24438	24	136719	0.932421	0.323492	-0.110394	-1.50766	FALSE	FALSE
autoimmune colitis	Gastrointestinal disorders	4	24438	10	136733	2.23804	0.701853	0.610597	-0.879476	FALSE	FALSE
spinal cord compression	Nervous system disorders	4	24438	31	136712	0.721837	0.254781	-0.369407	-1.74656	FALSE	FALSE
pyuria	Infections and infestations	4	24438	11	136732	2.03457	0.647788	0.545289	-0.933097	FALSE	FALSE
pulmonary sarcoidosis	Respiratory, thoracic and mediastinal disorders	4	24438	16	136727	1.39871	0.46757	0.25688	-1.17899	FALSE	FALSE
chronic myelomonocytic leukaemia	Neoplasms benign, malignant and unspecified (incl cysts and polyps)	4	24438	23	136720	0.972968	0.336454	-0.069282	-1.47022	FALSE	FALSE
therapeutic drug monitoring analysis not performed	Injury, poisoning and procedural complications	4	24438	0	136743					FALSE	FALSE
toothache	Gastrointestinal disorders	4	24438	94	136649	0.237943	0.087471	-1.6792	-3.00184	FALSE	FALSE
varicose vein	Vascular disorders	4	24438	44	136699	0.508519	0.182698	-0.753682	-2.10837	FALSE	FALSE
splenic abscess	Infections and infestations	4	24438	6	136737	3.73017	1.05254	0.906137	-0.650189	FALSE	FALSE
multisystem inflammatory syndrome	Immune system disorders	4	24438	11	136732	2.03457	0.647788	0.545289	-0.933097	FALSE	FALSE
vitreous haemorrhage	Eye disorders	4	24438	48	136695	0.466129	0.168066	-0.853919	-2.20387	FALSE	FALSE
renal amyloidosis	Renal and urinary disorders	4	24438	4	136739	5.59534	1.39925	1.08022	-0.52923	FALSE	FALSE
diabetes insipidus	Endocrine disorders	4	24438	23	136720	0.972968	0.336454	-0.069282	-1.47022	FALSE	FALSE
insurance issue	Social circumstances	4	24438	15	136728	1.49197	0.495128	0.310133	-1.13263	FALSE	FALSE
polychromasia	Blood and lymphatic system disorders	4	24438	7	136736	3.19727	0.935875	0.826385	-0.709544	FALSE	FALSE
vith nerve paralysis	Nervous system disorders	4	24438	17	136726	1.31643	0.442917	0.205523	-1.22406	FALSE	FALSE
telangiectasia	Skin and subcutaneous tissue disorders	4	24438	2	136741	11.1908	2.04957	1.27824	-0.411332	FALSE	FALSE
po2 decreased	Investigations	4	24438	2	136741	11.1908	2.04957	1.27824	-0.411332	FALSE	FALSE
blood thyroid stimulating hormone increased	Investigations	4	24438	29	136714	0.77163	0.271243	-0.300024	-1.6821	FALSE	FALSE
limb mass	Musculoskeletal and connective tissue disorders	4	24438	41	136702	0.545739	0.195461	-0.673652	-2.03242	FALSE	FALSE
diabetic neuropathy	Nervous system disorders	4	24438	24	136719	0.932421	0.323492	-0.110394	-1.50766	FALSE	FALSE
renal tubular acidosis	Renal and urinary disorders	4	24438	5	136738	4.47624	1.2019	0.990556	-0.589899	FALSE	FALSE
pneumonia respiratory syncytial viral	Infections and infestations	4	24438	39	136704	0.573734	0.205008	-0.61772	-1.97952	FALSE	FALSE
toxic neuropathy	Nervous system disorders	4	24438	13	136730	1.72153	0.561276	0.422925	-1.03578	FALSE	FALSE
abdominal tenderness	Gastrointestinal disorders	4	24438	27	136716	0.8288	0.289978	-0.227135	-1.61474	FALSE	FALSE
defaecation urgency	Gastrointestinal disorders	4	24438	17	136726	1.31643	0.442917	0.205523	-1.22406	FALSE	FALSE
spinal column injury	Injury, poisoning and procedural complications	4	24438	18	136725	1.24328	0.420731	0.155932	-1.26789	FALSE	FALSE
ureteric compression	Renal and urinary disorders	4	24438	14	136729	1.59855	0.526133	0.365427	-1.08491	FALSE	FALSE
foetal growth restriction	Pregnancy, puerperium and perinatal conditions	4	24438	12	136731	1.86501	0.601442	0.48281	-0.985188	FALSE	FALSE
rectal adenocarcinoma	Neoplasms benign, malignant and unspecified (incl cysts and polyps)	4	24438	14	136729	1.59855	0.526133	0.365427	-1.08491	FALSE	FALSE
amyotrophy	Musculoskeletal and connective tissue disorders	4	24438	3	136740	7.46051	1.66961	1.17584	-0.469149	FALSE	FALSE
thrombotic thrombocytopenic purpura	Blood and lymphatic system disorders	4	24438	29	136714	0.77163	0.271243	-0.300024	-1.6821	FALSE	FALSE
rectal ulcer	Gastrointestinal disorders	4	24438	8	136735	2.79759	0.842342	0.750812	-0.767644	FALSE	FALSE
thrombophlebitis septic	Infections and infestations	4	24438	1	136742	22.3819	2.50143	1.38847	-0.35878	FALSE	FALSE
drug effect less than expected	General disorders and administration site conditions	4	24438	6	136737	3.73017	1.05254	0.906137	-0.650189	FALSE	TRUE
small cell lung cancer	Neoplasms benign, malignant and unspecified (incl cysts and polyps)	4	24438	23	136720	0.972968	0.336454	-0.069282	-1.47022	FALSE	FALSE
therapeutic response unexpected	General disorders and administration site conditions	4	24438	91	136652	0.245793	0.090296	-1.63762	-2.96125	FALSE	TRUE
premature labour	Pregnancy, puerperium and perinatal conditions	4	24438	12	136731	1.86501	0.601442	0.48281	-0.985188	FALSE	FALSE
blood creatinine decreased	Investigations	4	24438	32	136711	0.699275	0.247277	-0.402886	-1.77776	FALSE	FALSE
streptococcus test positive	Investigations	4	24438	12	136731	1.86501	0.601442	0.48281	-0.985188	FALSE	FALSE
thrombocytopenic purpura	Blood and lymphatic system disorders	4	24438	16	136727	1.39871	0.46757	0.25688	-1.17899	FALSE	FALSE
postoperative wound infection	Infections and infestations	4	24438	21	136722	1.06565	0.365762	0.016632	-1.39244	FALSE	TRUE
cyst	General disorders and administration site conditions	4	24438	80	136663	0.279612	0.102423	-1.474	-2.80186	FALSE	FALSE
anaplastic large cell lymphoma t- and null-cell types	Neoplasms benign, malignant and unspecified (incl cysts and polyps)	4	24438	4	136739	5.59534	1.39925	1.08022	-0.52923	FALSE	TRUE
bladder spasm	Renal and urinary disorders	4	24438	17	136726	1.31643	0.442917	0.205523	-1.22406	FALSE	FALSE
device occlusion	Product issues	4	24438	23	136720	0.972968	0.336454	-0.069282	-1.47022	FALSE	FALSE
laryngeal discomfort	Respiratory, thoracic and mediastinal disorders	4	24438	3	136740	7.46051	1.66961	1.17584	-0.469149	FALSE	FALSE
fluid replacement	Surgical and medical procedures	4	24438	18	136725	1.24328	0.420731	0.155932	-1.26789	FALSE	TRUE
injection site extravasation	General disorders and administration site conditions	4	24438	14	136729	1.59855	0.526133	0.365427	-1.08491	FALSE	TRUE
acute abdomen	Gastrointestinal disorders	4	24438	13	136730	1.72153	0.561276	0.422925	-1.03578	FALSE	FALSE
klebsiella sepsis	Infections and infestations	4	24438	61	136682	0.366755	0.13335	-1.1386	-2.47704	FALSE	FALSE
pulmonary calcification	Respiratory, thoracic and mediastinal disorders	4	24438	4	136739	5.59534	1.39925	1.08022	-0.52923	FALSE	FALSE
bone marrow transplant	Surgical and medical procedures	4	24438	72	136671	0.310698	0.113508	-1.34215	-2.67384	FALSE	TRUE
granulocytosis	Blood and lymphatic system disorders	4	24438	9	136734	2.48673	0.765731	0.679002	-0.824316	FALSE	FALSE
non-cardiogenic pulmonary oedema	Respiratory, thoracic and mediastinal disorders	4	24438	8	136735	2.79759	0.842342	0.750812	-0.767644	FALSE	FALSE
skin hyperpigmentation	Skin and subcutaneous tissue disorders	4	24438	18	136725	1.24328	0.420731	0.155932	-1.26789	FALSE	FALSE
therapeutic product ineffective	General disorders and administration site conditions	4	24438	16	136727	1.39871	0.46757	0.25688	-1.17899	FALSE	TRUE
groin pain	Musculoskeletal and connective tissue disorders	4	24438	60	136683	0.37287	0.135504	-1.11859	-2.45775	FALSE	FALSE
gynaecomastia	Reproductive system and breast disorders	4	24438	16	136727	1.39871	0.46757	0.25688	-1.17899	FALSE	FALSE
joint injury	Injury, poisoning and procedural complications	4	24438	96	136647	0.232982	0.085684	-1.70627	-3.02828	FALSE	FALSE
post lumbar puncture syndrome	Injury, poisoning and procedural complications	4	24438	6	136737	3.73017	1.05254	0.906137	-0.650189	FALSE	FALSE
transplant failure	Injury, poisoning and procedural complications	4	24438	13	136730	1.72153	0.561276	0.422925	-1.03578	FALSE	FALSE
evans syndrome	Blood and lymphatic system disorders	4	24438	9	136734	2.48673	0.765731	0.679002	-0.824316	FALSE	FALSE
obstruction	General disorders and administration site conditions	4	24438	25	136718	0.895117	0.311492	-0.150366	-1.54421	FALSE	FALSE
pancreatic neoplasm	Neoplasms benign, malignant and unspecified (incl cysts and polyps)	4	24438	10	136733	2.23804	0.701853	0.610597	-0.879476	FALSE	FALSE
oedema mucosal	General disorders and administration site conditions	4	24438	2	136741	11.1908	2.04957	1.27824	-0.411332	FALSE	FALSE
skin neoplasm excision	Surgical and medical procedures	4	24438	13	136730	1.72153	0.561276	0.422925	-1.03578	FALSE	TRUE
intestinal haemorrhage	Gastrointestinal disorders	4	24438	52	136691	0.43026	0.155602	-0.947642	-2.2935	FALSE	FALSE
splenic lesion	Blood and lymphatic system disorders	4	24438	14	136729	1.59855	0.526133	0.365427	-1.08491	FALSE	FALSE
gastroenteritis viral	Infections and infestations	4	24438	95	136648	0.235437	0.086568	-1.6928	-3.01512	FALSE	FALSE
gastrointestinal carcinoma	Neoplasms benign, malignant and unspecified (incl cysts and polyps)	4	24438	16	136727	1.39871	0.46757	0.25688	-1.17899	FALSE	FALSE
gastrointestinal pain	Gastrointestinal disorders	4	24438	46	136697	0.486402	0.175077	-0.804671	-2.1569	FALSE	FALSE
herpes ophthalmic	Infections and infestations	4	24438	20	136723	1.11894	0.382417	0.061587	-1.35203	FALSE	FALSE
gastric neoplasm	Neoplasms benign, malignant and unspecified (incl cysts and polyps)	4	24438	9	136734	2.48673	0.765731	0.679002	-0.824316	FALSE	FALSE
oesophageal stenosis	Gastrointestinal disorders	4	24438	24	136719	0.932421	0.323492	-0.110394	-1.50766	FALSE	FALSE
gingival pain	Gastrointestinal disorders	4	24438	61	136682	0.366755	0.13335	-1.1386	-2.47704	FALSE	FALSE
viral test positive	Investigations	4	24438	8	136735	2.79759	0.842342	0.750812	-0.767644	FALSE	FALSE
adrenocortical insufficiency acute	Endocrine disorders	4	24438	8	136735	2.79759	0.842342	0.750812	-0.767644	FALSE	FALSE
platelet toxicity	Blood and lymphatic system disorders	4	24438	0	136743					FALSE	FALSE
meningitis bacterial	Infections and infestations	4	24438	13	136730	1.72153	0.561276	0.422925	-1.03578	FALSE	FALSE
pulmonary function test decreased	Investigations	4	24438	18	136725	1.24328	0.420731	0.155932	-1.26789	FALSE	FALSE
glomerular filtration rate increased	Investigations	4	24438	9	136734	2.48673	0.765731	0.679002	-0.824316	FALSE	FALSE
haemodialysis	Surgical and medical procedures	4	24438	45	136698	0.497215	0.178806	-0.779401	-2.13284	FALSE	TRUE
aortic valve disease	Cardiac disorders	4	24438	18	136725	1.24328	0.420731	0.155932	-1.26789	FALSE	FALSE
splenic marginal zone lymphoma	Neoplasms benign, malignant and unspecified (incl cysts and polyps)	4	24438	9	136734	2.48673	0.765731	0.679002	-0.824316	FALSE	TRUE
investigation abnormal	Investigations	4	24438	55	136688	0.406782	0.147404	-1.01414	-2.35729	FALSE	FALSE
mood altered	Psychiatric disorders	4	24438	45	136698	0.497215	0.178806	-0.779401	-2.13284	FALSE	FALSE
hypopnoea	Respiratory, thoracic and mediastinal disorders	4	24438	7	136736	3.19727	0.935875	0.826385	-0.709544	FALSE	FALSE
optic neuropathy	Eye disorders	4	24438	14	136729	1.59855	0.526133	0.365427	-1.08491	FALSE	FALSE
colon neoplasm	Neoplasms benign, malignant and unspecified (incl cysts and polyps)	4	24438	16	136727	1.39871	0.46757	0.25688	-1.17899	FALSE	FALSE
nail discolouration	Skin and subcutaneous tissue disorders	4	24438	39	136704	0.573734	0.205008	-0.61772	-1.97952	FALSE	FALSE
ischaemia	Vascular disorders	4	24438	34	136709	0.658131	0.233521	-0.467599	-1.83828	FALSE	FALSE
hyperaesthesia	Nervous system disorders	4	24438	30	136713	0.745904	0.262754	-0.335132	-1.71468	FALSE	FALSE
dialysis	Surgical and medical procedures	4	24438	87	136656	0.257101	0.094358	-1.58025	-2.9053	FALSE	TRUE
haemoperitoneum	Gastrointestinal disorders	4	24438	37	136706	0.604756	0.215535	-0.559533	-1.92464	FALSE	FALSE
hypercholesterolaemia	Metabolism and nutrition disorders	4	24438	19	136724	1.17784	0.400661	0.107988	-1.31052	FALSE	FALSE
hypertensive heart disease	Cardiac disorders	4	24438	5	136738	4.47624	1.2019	0.990556	-0.589899	FALSE	FALSE
mydriasis	Eye disorders	4	24438	14	136729	1.59855	0.526133	0.365427	-1.08491	FALSE	FALSE
limb injury	Injury, poisoning and procedural complications	4	24438	193	136550	0.115805	0.043022	-2.63343	-3.94008	FALSE	FALSE
hypersplenism	Blood and lymphatic system disorders	4	24438	7	136736	3.19727	0.935875	0.826385	-0.709544	FALSE	FALSE
deafness bilateral	Ear and labyrinth disorders	4	24438	15	136728	1.49197	0.495128	0.310133	-1.13263	FALSE	FALSE
nerve injury	Injury, poisoning and procedural complications	4	24438	38	136705	0.588837	0.210139	-0.58892	-1.95233	FALSE	FALSE
central nervous system enteroviral infection	Infections and infestations	4	24438	16	136727	1.39871	0.46757	0.25688	-1.17899	FALSE	FALSE
upper limb fracture	Injury, poisoning and procedural complications	4	24438	108	136635	0.207077	0.076326	-1.85882	-3.17751	FALSE	FALSE
antibody test abnormal	Investigations	4	24438	13	136730	1.72153	0.561276	0.422925	-1.03578	FALSE	FALSE
arterial thrombosis	Vascular disorders	4	24438	18	136725	1.24328	0.420731	0.155932	-1.26789	FALSE	FALSE
enterocutaneous fistula	Gastrointestinal disorders	4	24438	3	136740	7.46051	1.66961	1.17584	-0.469149	FALSE	FALSE
mitral valve disease	Cardiac disorders	4	24438	16	136727	1.39871	0.46757	0.25688	-1.17899	FALSE	FALSE
neurodegenerative disorder	Nervous system disorders	4	24438	6	136737	3.73017	1.05254	0.906137	-0.650189	FALSE	FALSE
necrotising colitis	Gastrointestinal disorders	4	24438	11	136732	2.03457	0.647788	0.545289	-0.933097	FALSE	FALSE
head discomfort	Nervous system disorders	4	24438	55	136688	0.406782	0.147404	-1.01414	-2.35729	FALSE	FALSE
atrioventricular block first degree	Cardiac disorders	4	24438	22	136721	1.0172	0.350497	-0.026964	-1.43182	FALSE	FALSE
ileal stenosis	Gastrointestinal disorders	4	24438	5	136738	4.47624	1.2019	0.990556	-0.589899	FALSE	FALSE
ileal perforation	Gastrointestinal disorders	4	24438	14	136729	1.59855	0.526133	0.365427	-1.08491	FALSE	FALSE
gastrointestinal ulcer	Gastrointestinal disorders	4	24438	8	136735	2.79759	0.842342	0.750812	-0.767644	FALSE	FALSE
iiird nerve paralysis	Nervous system disorders	4	24438	13	136730	1.72153	0.561276	0.422925	-1.03578	FALSE	FALSE
heart rate abnormal	Investigations	4	24438	73	136670	0.306439	0.111993	-1.3593	-2.69047	FALSE	FALSE
facial nerve disorder	Nervous system disorders	4	24438	8	136735	2.79759	0.842342	0.750812	-0.767644	FALSE	FALSE
hemianopia homonymous	Nervous system disorders	4	24438	8	136735	2.79759	0.842342	0.750812	-0.767644	FALSE	FALSE
henoch-schonlein purpura	Skin and subcutaneous tissue disorders	4	24438	5	136738	4.47624	1.2019	0.990556	-0.589899	FALSE	FALSE
acute myelomonocytic leukaemia	Neoplasms benign, malignant and unspecified (incl cysts and polyps)	4	24438	20	136723	1.11894	0.382417	0.061587	-1.35203	FALSE	FALSE
megacolon	Gastrointestinal disorders	4	24438	6	136737	3.73017	1.05254	0.906137	-0.650189	FALSE	FALSE
oedema mouth	Gastrointestinal disorders	4	24438	3	136740	7.46051	1.66961	1.17584	-0.469149	FALSE	FALSE
malaria	Infections and infestations	4	24438	1	136742	22.3819	2.50143	1.38847	-0.35878	FALSE	FALSE
cystitis noninfective	Renal and urinary disorders	4	24438	20	136723	1.11894	0.382417	0.061587	-1.35203	FALSE	FALSE
anaemia of malignant disease	Blood and lymphatic system disorders	4	24438	5	136738	4.47624	1.2019	0.990556	-0.589899	FALSE	FALSE
metastatic gastric cancer	Neoplasms benign, malignant and unspecified (incl cysts and polyps)	4	24438	1	136742	22.3819	2.50143	1.38847	-0.35878	FALSE	TRUE
osteosclerosis	Musculoskeletal and connective tissue disorders	4	24438	18	136725	1.24328	0.420731	0.155932	-1.26789	FALSE	FALSE
papillary thyroid cancer	Neoplasms benign, malignant and unspecified (incl cysts and polyps)	4	24438	15	136728	1.49197	0.495128	0.310133	-1.13263	FALSE	FALSE
arachnoiditis	Nervous system disorders	4	24438	20	136723	1.11894	0.382417	0.061587	-1.35203	FALSE	FALSE
malignant ascites	Gastrointestinal disorders	4	24438	6	136737	3.73017	1.05254	0.906137	-0.650189	FALSE	FALSE
enterobacter bacteraemia	Infections and infestations	4	24438	15	136728	1.49197	0.495128	0.310133	-1.13263	FALSE	FALSE
laryngospasm	Respiratory, thoracic and mediastinal disorders	4	24438	4	136739	5.59534	1.39925	1.08022	-0.52923	FALSE	FALSE
skin laceration	Injury, poisoning and procedural complications	4	24438	254	136489	0.087955	0.032754	-3.00989	-4.31274	FALSE	FALSE
sinusitis fungal	Infections and infestations	4	24438	17	136726	1.31643	0.442917	0.205523	-1.22406	FALSE	FALSE
pain in jaw	Musculoskeletal and connective tissue disorders	4	24438	69	136674	0.324214	0.11831	-1.28942	-2.62276	FALSE	FALSE
enterovesical fistula	Gastrointestinal disorders	4	24438	11	136732	2.03457	0.647788	0.545289	-0.933097	FALSE	FALSE
cancer pain	Neoplasms benign, malignant and unspecified (incl cysts and polyps)	4	24438	25	136718	0.895117	0.311492	-0.150366	-1.54421	FALSE	TRUE
lipoma	Neoplasms benign, malignant and unspecified (incl cysts and polyps)	4	24438	15	136728	1.49197	0.495128	0.310133	-1.13263	FALSE	FALSE
idiosyncratic drug reaction	General disorders and administration site conditions	4	24438	1	136742	22.3819	2.50143	1.38847	-0.35878	FALSE	FALSE
right ventricular dysfunction	Cardiac disorders	4	24438	27	136716	0.8288	0.289978	-0.227135	-1.61474	FALSE	FALSE
eye haemorrhage	Eye disorders	4	24438	216	136527	0.103457	0.038476	-2.78713	-4.0921	FALSE	FALSE
aortic aneurysm	Vascular disorders	4	24438	53	136690	0.422139	0.15277	-0.970151	-2.31507	FALSE	FALSE
muscle tightness	Musculoskeletal and connective tissue disorders	4	24438	43	136700	0.520349	0.186763	-0.727495	-2.08349	FALSE	FALSE
autoimmune hepatitis	Hepatobiliary disorders	4	24438	20	136723	1.11894	0.382417	0.061587	-1.35203	FALSE	FALSE
papule	Skin and subcutaneous tissue disorders	4	24438	64	136679	0.349556	0.127283	-1.19702	-2.53341	FALSE	FALSE
irritability	Psychiatric disorders	4	24438	82	136661	0.272788	0.099981	-1.50516	-2.83218	FALSE	FALSE
effusion	General disorders and administration site conditions	4	24438	10	136733	2.23804	0.701853	0.610597	-0.879476	FALSE	FALSE
mean cell haemoglobin increased	Investigations	4	24438	15	136728	1.49197	0.495128	0.310133	-1.13263	FALSE	FALSE
haemorrhage urinary tract	Renal and urinary disorders	4	24438	49	136694	0.456612	0.164766	-0.877926	-2.2268	FALSE	FALSE
gastritis erosive	Gastrointestinal disorders	4	24438	10	136733	2.23804	0.701853	0.610597	-0.879476	FALSE	FALSE
macular degeneration	Eye disorders	4	24438	110	136633	0.203309	0.074962	-1.88275	-3.20095	FALSE	FALSE
macular oedema	Eye disorders	4	24438	18	136725	1.24328	0.420731	0.155932	-1.26789	FALSE	FALSE
faeces discoloured	Gastrointestinal disorders	4	24438	128	136615	0.174696	0.064571	-2.08191	-3.3964	FALSE	FALSE
autoimmune neutropenia	Blood and lymphatic system disorders	4	24438	33	136710	0.67808	0.240202	-0.435605	-1.80833	FALSE	FALSE
facial pain	General disorders and administration site conditions	4	24438	26	136717	0.860684	0.30035	-0.189261	-1.57989	FALSE	FALSE
iridocyclitis	Eye disorders	4	24438	28	136715	0.799194	0.280298	-0.264039	-1.6488	FALSE	FALSE
metabolic encephalopathy	Nervous system disorders	4	24438	41	136702	0.545739	0.195461	-0.673652	-2.03242	FALSE	FALSE
fat tissue increased	General disorders and administration site conditions	4	24438	9	136734	2.48673	0.765731	0.679002	-0.824316	FALSE	FALSE
eyelid ptosis	Eye disorders	4	24438	40	136703	0.559387	0.20012	-0.645957	-2.00621	FALSE	FALSE
lumbar vertebral fracture	Injury, poisoning and procedural complications	4	24438	51	136692	0.4387	0.158542	-0.924776	-2.2716	FALSE	FALSE
blood phosphorus increased	Investigations	4	24438	66	136677	0.338958	0.123535	-1.23469	-2.56981	FALSE	FALSE
cystoid macular oedema	Eye disorders	4	24438	28	136715	0.799194	0.280298	-0.264039	-1.6488	FALSE	FALSE
neuroendocrine carcinoma	Neoplasms benign, malignant and unspecified (incl cysts and polyps)	4	24438	11	136732	2.03457	0.647788	0.545289	-0.933097	FALSE	FALSE
non-cardiac chest pain	General disorders and administration site conditions	4	24438	40	136703	0.559387	0.20012	-0.645957	-2.00621	FALSE	FALSE
viral vasculitis	Infections and infestations	4	24438	1	136742	22.3819	2.50143	1.38847	-0.35878	FALSE	FALSE
restless legs syndrome	Nervous system disorders	4	24438	55	136688	0.406782	0.147404	-1.01414	-2.35729	FALSE	FALSE
poor quality sleep	Psychiatric disorders	4	24438	117	136626	0.191136	0.070547	-1.9635	-3.28013	FALSE	FALSE
troponin i increased	Investigations	4	24438	11	136732	2.03457	0.647788	0.545289	-0.933097	FALSE	FALSE
synovitis	Musculoskeletal and connective tissue disorders	3	24439	8	136735	2.09811	0.556571	0.504457	-1.16148	FALSE	FALSE
oxygen therapy	Surgical and medical procedures	3	24439	10	136733	1.67846	0.461892	0.357074	-1.27885	FALSE	TRUE
infusion site pain	General disorders and administration site conditions	3	24439	29	136714	0.578699	0.176268	-0.585968	-2.11366	FALSE	FALSE
cystic lung disease	Respiratory, thoracic and mediastinal disorders	3	24439	1	136742	16.7857	1.74591	1.18589	-0.749737	FALSE	FALSE
hyperleukocytosis	Blood and lymphatic system disorders	3	24439	25	136718	0.671311	0.202669	-0.432322	-1.97136	FALSE	FALSE
metapneumovirus pneumonia	Infections and infestations	3	24439	0	136743					FALSE	FALSE
secretion discharge	General disorders and administration site conditions	3	24439	55	136688	0.305074	0.095432	-1.31424	-2.8051	FALSE	FALSE
pulmonary mucormycosis	Infections and infestations	3	24439	9	136734	1.86497	0.504851	0.428884	-1.22096	FALSE	FALSE
myocardial injury	Cardiac disorders	3	24439	26	136717	0.645486	0.195355	-0.472294	-2.00822	FALSE	FALSE
clonic convulsion	Nervous system disorders	3	24439	4	136739	4.19634	0.939108	0.853909	-0.91308	FALSE	FALSE
lung hypoinflation	Respiratory, thoracic and mediastinal disorders	3	24439	2	136741	8.39279	1.40227	1.06654	-0.796025	FALSE	FALSE
primary myelofibrosis	Neoplasms benign, malignant and unspecified (incl cysts and polyps)	3	24439	9	136734	1.86497	0.504851	0.428884	-1.22096	FALSE	FALSE
eosinophilic colitis	Gastrointestinal disorders	3	24439	3	136740	5.59516	1.1292	0.95631	-0.852258	FALSE	FALSE
lymph node palpable	Investigations	3	24439	18	136725	0.932424	0.274633	-0.116405	-1.68484	FALSE	FALSE
epigastric discomfort	Gastrointestinal disorders	3	24439	30	136713	0.559405	0.170708	-0.621952	-2.14721	FALSE	FALSE
transplant	Surgical and medical procedures	3	24439	36	136707	0.46615	0.14354	-0.820827	-2.334	FALSE	TRUE
germ cell cancer	Neoplasms benign, malignant and unspecified (incl cysts and polyps)	3	24439	3	136740	5.59516	1.1292	0.95631	-0.852258	FALSE	FALSE
procedural complication	Injury, poisoning and procedural complications	3	24439	38	136705	0.44161	0.136309	-0.881461	-2.39135	FALSE	TRUE
marginal zone lymphoma refractory	Neoplasms benign, malignant and unspecified (incl cysts and polyps)	3	24439	3	136740	5.59516	1.1292	0.95631	-0.852258	FALSE	TRUE
intracranial mass	Nervous system disorders	3	24439	25	136718	0.671311	0.202669	-0.432322	-1.97136	FALSE	FALSE
biliary dilatation	Hepatobiliary disorders	3	24439	9	136734	1.86497	0.504851	0.428884	-1.22096	FALSE	FALSE
breakthrough covid-19	Infections and infestations	3	24439	4	136739	4.19634	0.939108	0.853909	-0.91308	FALSE	FALSE
therapeutic response delayed	General disorders and administration site conditions	3	24439	4	136739	4.19634	0.939108	0.853909	-0.91308	FALSE	TRUE
administration site reaction	General disorders and administration site conditions	3	24439	6	136737	2.79752	0.699588	0.668628	-1.03845	FALSE	FALSE
frustration tolerance decreased	Psychiatric disorders	3	24439	42	136701	0.39954	0.12383	-0.99558	-2.49975	FALSE	FALSE
vaccine induced antibody absent	Investigations	3	24439	7	136736	2.39785	0.620008	0.584209	-1.10055	FALSE	FALSE
connective tissue disorder	Musculoskeletal and connective tissue disorders	3	24439	8	136735	2.09811	0.556571	0.504457	-1.16148	FALSE	FALSE
computerised tomogram thorax abnormal	Investigations	3	24439	7	136736	2.39785	0.620008	0.584209	-1.10055	FALSE	FALSE
central venous catheterisation	Surgical and medical procedures	3	24439	52	136691	0.322682	0.100765	-1.2467	-2.7401	FALSE	TRUE
abscess neck	Infections and infestations	3	24439	7	136736	2.39785	0.620008	0.584209	-1.10055	FALSE	FALSE
hypoglobulinaemia	Blood and lymphatic system disorders	3	24439	7	136736	2.39785	0.620008	0.584209	-1.10055	FALSE	FALSE
central nervous system infection	Infections and infestations	3	24439	30	136713	0.559405	0.170708	-0.621952	-2.14721	FALSE	FALSE
infected neoplasm	Neoplasms benign, malignant and unspecified (incl cysts and polyps)	3	24439	4	136739	4.19634	0.939108	0.853909	-0.91308	FALSE	FALSE
blood electrolytes abnormal	Investigations	3	24439	32	136711	0.524435	0.160578	-0.691335	-2.21213	FALSE	FALSE
scedosporium infection	Infections and infestations	3	24439	21	136722	0.799203	0.238364	-0.260341	-1.81423	FALSE	FALSE
abdominal sepsis	Infections and infestations	3	24439	14	136729	1.19887	0.344498	0.100997	-1.49402	FALSE	FALSE
csf test abnormal	Investigations	3	24439	9	136734	1.86497	0.504851	0.428884	-1.22096	FALSE	FALSE
tissue infiltration	General disorders and administration site conditions	3	24439	4	136739	4.19634	0.939108	0.853909	-0.91308	FALSE	FALSE
salmonella sepsis	Infections and infestations	3	24439	6	136737	2.79752	0.699588	0.668628	-1.03845	FALSE	FALSE
small intestine carcinoma	Neoplasms benign, malignant and unspecified (incl cysts and polyps)	3	24439	7	136736	2.39785	0.620008	0.584209	-1.10055	FALSE	FALSE
adhesion	General disorders and administration site conditions	3	24439	5	136738	3.35704	0.802209	0.758296	-0.975664	FALSE	FALSE
poor quality product administered	Injury, poisoning and procedural complications	3	24439	8	136735	2.09811	0.556571	0.504457	-1.16148	FALSE	TRUE
procedural failure	General disorders and administration site conditions	3	24439	2	136741	8.39279	1.40227	1.06654	-0.796025	FALSE	TRUE
cardiac discomfort	Cardiac disorders	3	24439	11	136732	1.52586	0.42565	0.288669	-1.33509	FALSE	FALSE
thrombotic stroke	Nervous system disorders	3	24439	10	136733	1.67846	0.461892	0.357074	-1.27885	FALSE	FALSE
thyroid mass	Endocrine disorders	3	24439	25	136718	0.671311	0.202669	-0.432322	-1.97136	FALSE	FALSE
human herpesvirus 6 encephalitis	Infections and infestations	3	24439	28	136715	0.599371	0.182202	-0.549063	-2.07933	FALSE	FALSE
subcutaneous emphysema	Skin and subcutaneous tissue disorders	3	24439	11	136732	1.52586	0.42565	0.288669	-1.33509	FALSE	FALSE
varices oesophageal	Gastrointestinal disorders	3	24439	12	136731	1.3987	0.394669	0.223361	-1.38968	FALSE	FALSE
stillbirth	Pregnancy, puerperium and perinatal conditions	3	24439	8	136735	2.09811	0.556571	0.504457	-1.16148	FALSE	FALSE
steroid withdrawal syndrome	Endocrine disorders	3	24439	2	136741	8.39279	1.40227	1.06654	-0.796025	FALSE	FALSE
splenic marginal zone lymphoma recurrent	Neoplasms benign, malignant and unspecified (incl cysts and polyps)	3	24439	3	136740	5.59516	1.1292	0.95631	-0.852258	FALSE	TRUE
acquired diaphragmatic eventration	Respiratory, thoracic and mediastinal disorders	3	24439	9	136734	1.86497	0.504851	0.428884	-1.22096	FALSE	FALSE
lung diffusion test decreased	Investigations	3	24439	3	136740	5.59516	1.1292	0.95631	-0.852258	FALSE	FALSE
squamous cell carcinoma of the oral cavity	Neoplasms benign, malignant and unspecified (incl cysts and polyps)	3	24439	15	136728	1.11893	0.323903	0.043499	-1.54387	FALSE	FALSE
infusion related hypersensitivity reaction	Immune system disorders	3	24439	2	136741	8.39279	1.40227	1.06654	-0.796025	FALSE	FALSE
bone metabolism disorder	Musculoskeletal and connective tissue disorders	3	24439	2	136741	8.39279	1.40227	1.06654	-0.796025	FALSE	FALSE
loss of therapeutic response	General disorders and administration site conditions	3	24439	4	136739	4.19634	0.939108	0.853909	-0.91308	FALSE	TRUE
subdural haemorrhage	Injury, poisoning and procedural complications	3	24439	61	136682	0.275055	0.086297	-1.44052	-2.927	FALSE	FALSE
pneumatosis intestinalis	Gastrointestinal disorders	3	24439	28	136715	0.599371	0.182202	-0.549063	-2.07933	FALSE	FALSE
lymphomatoid papulosis	Skin and subcutaneous tissue disorders	3	24439	3	136740	5.59516	1.1292	0.95631	-0.852258	FALSE	FALSE
catheter site thrombosis	General disorders and administration site conditions	3	24439	5	136738	3.35704	0.802209	0.758296	-0.975664	FALSE	TRUE
post procedural complication	Injury, poisoning and procedural complications	3	24439	95	136648	0.17657	0.055941	-2.00113	-3.47274	FALSE	TRUE
benign neoplasm	Neoplasms benign, malignant and unspecified (incl cysts and polyps)	3	24439	7	136736	2.39785	0.620008	0.584209	-1.10055	FALSE	FALSE
infective exacerbation of chronic obstructive airways disease	Infections and infestations	3	24439	19	136724	0.883342	0.261377	-0.165996	-1.72918	FALSE	FALSE
synovial cyst	Musculoskeletal and connective tissue disorders	3	24439	41	136702	0.409288	0.126731	-0.967885	-2.4734	FALSE	FALSE
atypical haemolytic uraemic syndrome	Blood and lymphatic system disorders	3	24439	3	136740	5.59516	1.1292	0.95631	-0.852258	FALSE	FALSE
arterial stenosis	Vascular disorders	3	24439	6	136737	2.79752	0.699588	0.668628	-1.03845	FALSE	FALSE
cancer fatigue	Neoplasms benign, malignant and unspecified (incl cysts and polyps)	3	24439	3	136740	5.59516	1.1292	0.95631	-0.852258	FALSE	TRUE
acute promyelocytic leukaemia	Neoplasms benign, malignant and unspecified (incl cysts and polyps)	3	24439	16	136727	1.04899	0.305628	-0.011795	-1.59225	FALSE	FALSE
monoclonal gammopathy	Neoplasms benign, malignant and unspecified (incl cysts and polyps)	3	24439	3	136740	5.59516	1.1292	0.95631	-0.852258	FALSE	FALSE
listeria encephalitis	Infections and infestations	3	24439	3	136740	5.59516	1.1292	0.95631	-0.852258	FALSE	FALSE
cerebral haematoma	Nervous system disorders	3	24439	46	136697	0.364787	0.113444	-1.10133	-2.60068	FALSE	FALSE
sars-cov-2 viraemia	Infections and infestations	3	24439	0	136743					FALSE	FALSE
hepatic infection	Infections and infestations	3	24439	14	136729	1.19887	0.344498	0.100997	-1.49402	FALSE	FALSE
infusion site oedema	General disorders and administration site conditions	3	24439	4	136739	4.19634	0.939108	0.853909	-0.91308	FALSE	FALSE
herpes zoster reactivation	Infections and infestations	3	24439	17	136726	0.987279	0.289304	-0.065048	-1.63922	FALSE	FALSE
superinfection	Infections and infestations	3	24439	14	136729	1.19887	0.344498	0.100997	-1.49402	FALSE	FALSE
disseminated varicella zoster virus infection	Infections and infestations	3	24439	7	136736	2.39785	0.620008	0.584209	-1.10055	FALSE	FALSE
respiratory tract infection fungal	Infections and infestations	3	24439	14	136729	1.19887	0.344498	0.100997	-1.49402	FALSE	FALSE
suffocation feeling	Respiratory, thoracic and mediastinal disorders	3	24439	2	136741	8.39279	1.40227	1.06654	-0.796025	FALSE	FALSE
bacterial colitis	Infections and infestations	3	24439	6	136737	2.79752	0.699588	0.668628	-1.03845	FALSE	FALSE
toxic leukoencephalopathy	Nervous system disorders	3	24439	22	136721	0.76287	0.228312	-0.305296	-1.85506	FALSE	FALSE
eosinophilic pustular folliculitis	Skin and subcutaneous tissue disorders	3	24439	2	136741	8.39279	1.40227	1.06654	-0.796025	FALSE	FALSE
head and neck cancer	Neoplasms benign, malignant and unspecified (incl cysts and polyps)	3	24439	10	136733	1.67846	0.461892	0.357074	-1.27885	FALSE	FALSE
acidosis	Metabolism and nutrition disorders	3	24439	36	136707	0.46615	0.14354	-0.820827	-2.334	FALSE	FALSE
post procedural infection	Infections and infestations	3	24439	66	136677	0.254208	0.079921	-1.53791	-3.02131	FALSE	TRUE
vasogenic cerebral oedema	Nervous system disorders	3	24439	39	136704	0.430283	0.132959	-0.910848	-2.41921	FALSE	FALSE
white blood cell count	Investigations	3	24439	7	136736	2.39785	0.620008	0.584209	-1.10055	FALSE	FALSE
middle ear effusion	Ear and labyrinth disorders	3	24439	40	136703	0.419523	0.12977	-0.939648	-2.44655	FALSE	FALSE
endotracheal intubation	Surgical and medical procedures	3	24439	27	136716	0.621575	0.18855	-0.511189	-2.0442	FALSE	TRUE
rotavirus infection	Infections and infestations	3	24439	11	136732	1.52586	0.42565	0.288669	-1.33509	FALSE	FALSE
cytogenetic abnormality	Congenital, familial and genetic disorders	3	24439	37	136706	0.453548	0.139831	-0.851462	-2.36295	FALSE	TRUE
small intestinal stenosis	Gastrointestinal disorders	3	24439	7	136736	2.39785	0.620008	0.584209	-1.10055	FALSE	FALSE
macrophage activation	Surgical and medical procedures	3	24439	1	136742	16.7857	1.74591	1.18589	-0.749737	FALSE	TRUE
skin graft	Surgical and medical procedures	3	24439	11	136732	1.52586	0.42565	0.288669	-1.33509	FALSE	TRUE
vitamin d decreased	Investigations	3	24439	39	136704	0.430283	0.132959	-0.910848	-2.41921	FALSE	FALSE
abscess limb	Infections and infestations	3	24439	35	136708	0.479473	0.147452	-0.789527	-2.30446	FALSE	FALSE
vulval abscess	Infections and infestations	3	24439	7	136736	2.39785	0.620008	0.584209	-1.10055	FALSE	FALSE
von willebrand's disease	Congenital, familial and genetic disorders	3	24439	5	136738	3.35704	0.802209	0.758296	-0.975664	FALSE	TRUE
duodenal stenosis	Gastrointestinal disorders	3	24439	14	136729	1.19887	0.344498	0.100997	-1.49402	FALSE	FALSE
tooth extraction	Surgical and medical procedures	3	24439	146	136597	0.114849	0.036611	-2.56963	-4.03149	FALSE	TRUE
splenic infection	Infections and infestations	3	24439	3	136740	5.59516	1.1292	0.95631	-0.852258	FALSE	FALSE
vocal cord paralysis	Nervous system disorders	3	24439	41	136702	0.409288	0.126731	-0.967885	-2.4734	FALSE	FALSE
large intestinal obstruction	Gastrointestinal disorders	3	24439	13	136730	1.2911	0.367884	0.160882	-1.44264	FALSE	FALSE
hyperlipidaemia	Metabolism and nutrition disorders	3	24439	36	136707	0.46615	0.14354	-0.820827	-2.334	FALSE	FALSE
gastroenteritis sapovirus	Infections and infestations	3	24439	4	136739	4.19634	0.939108	0.853909	-0.91308	FALSE	FALSE
anorectal discomfort	Gastrointestinal disorders	3	24439	13	136730	1.2911	0.367884	0.160882	-1.44264	FALSE	FALSE
accidental poisoning	Injury, poisoning and procedural complications	3	24439	1	136742	16.7857	1.74591	1.18589	-0.749737	FALSE	TRUE
nodular regenerative hyperplasia	Hepatobiliary disorders	3	24439	1	136742	16.7857	1.74591	1.18589	-0.749737	FALSE	FALSE
autoimmune pancytopenia	Blood and lymphatic system disorders	3	24439	3	136740	5.59516	1.1292	0.95631	-0.852258	FALSE	FALSE
food intolerance	Metabolism and nutrition disorders	3	24439	22	136721	0.76287	0.228312	-0.305296	-1.85506	FALSE	FALSE
purulence	Infections and infestations	3	24439	15	136728	1.11893	0.323903	0.043499	-1.54387	FALSE	FALSE
bacterial prostatitis	Infections and infestations	3	24439	1	136742	16.7857	1.74591	1.18589	-0.749737	FALSE	FALSE
enterococcus test positive	Investigations	3	24439	16	136727	1.04899	0.305628	-0.011795	-1.59225	FALSE	FALSE
vasoplegia syndrome	Injury, poisoning and procedural complications	3	24439	11	136732	1.52586	0.42565	0.288669	-1.33509	FALSE	FALSE
foaming at mouth	General disorders and administration site conditions	3	24439	2	136741	8.39279	1.40227	1.06654	-0.796025	FALSE	FALSE
drug tolerance	General disorders and administration site conditions	3	24439	12	136731	1.3987	0.394669	0.223361	-1.38968	FALSE	FALSE
supraventricular tachyarrhythmia	Cardiac disorders	3	24439	4	136739	4.19634	0.939108	0.853909	-0.91308	FALSE	FALSE
tumour perforation	Neoplasms benign, malignant and unspecified (incl cysts and polyps)	3	24439	5	136738	3.35704	0.802209	0.758296	-0.975664	FALSE	FALSE
thalamic infarction	Nervous system disorders	3	24439	8	136735	2.09811	0.556571	0.504457	-1.16148	FALSE	FALSE
skin abrasion	Injury, poisoning and procedural complications	3	24439	54	136689	0.310726	0.097146	-1.29208	-2.78375	FALSE	FALSE
axillary mass	Musculoskeletal and connective tissue disorders	3	24439	20	136723	0.839169	0.249341	-0.21394	-1.77229	FALSE	FALSE
tumour invasion	Neoplasms benign, malignant and unspecified (incl cysts and polyps)	3	24439	11	136732	1.52586	0.42565	0.288669	-1.33509	FALSE	FALSE
bedridden	Social circumstances	3	24439	44	136699	0.381373	0.11841	-1.04942	-2.55109	FALSE	FALSE
disseminated cytomegaloviral infection	Infections and infestations	3	24439	18	136725	0.932424	0.274633	-0.116405	-1.68484	FALSE	FALSE
aggression	Psychiatric disorders	3	24439	43	136700	0.390245	0.121059	-1.02275	-2.52564	FALSE	FALSE
lower respiratory tract infection bacterial	Infections and infestations	3	24439	11	136732	1.52586	0.42565	0.288669	-1.33509	FALSE	FALSE
encephalitis bacterial	Infections and infestations	3	24439	2	136741	8.39279	1.40227	1.06654	-0.796025	FALSE	FALSE
extramedullary haemopoiesis	Blood and lymphatic system disorders	3	24439	3	136740	5.59516	1.1292	0.95631	-0.852258	FALSE	FALSE
seasonal allergy	Immune system disorders	3	24439	91	136652	0.184337	0.058357	-1.94542	-3.41823	FALSE	FALSE
vascular encephalopathy	Nervous system disorders	3	24439	1	136742	16.7857	1.74591	1.18589	-0.749737	FALSE	FALSE
cystitis bacterial	Infections and infestations	3	24439	6	136737	2.79752	0.699588	0.668628	-1.03845	FALSE	FALSE
c-reactive protein decreased	Investigations	3	24439	8	136735	2.09811	0.556571	0.504457	-1.16148	FALSE	FALSE
cardiac death	General disorders and administration site conditions	3	24439	14	136729	1.19887	0.344498	0.100997	-1.49402	FALSE	TRUE
pruritus allergic	Skin and subcutaneous tissue disorders	3	24439	13	136730	1.2911	0.367884	0.160882	-1.44264	FALSE	FALSE
rosai-dorfman syndrome	Neoplasms benign, malignant and unspecified (incl cysts and polyps)	3	24439	2	136741	8.39279	1.40227	1.06654	-0.796025	FALSE	FALSE
viral mutation identified	Investigations	3	24439	7	136736	2.39785	0.620008	0.584209	-1.10055	FALSE	FALSE
iron overload	Metabolism and nutrition disorders	3	24439	9	136734	1.86497	0.504851	0.428884	-1.22096	FALSE	FALSE
intracardiac mass	Cardiac disorders	3	24439	4	136739	4.19634	0.939108	0.853909	-0.91308	FALSE	FALSE
fungal oesophagitis	Infections and infestations	3	24439	16	136727	1.04899	0.305628	-0.011795	-1.59225	FALSE	FALSE
metapneumovirus infection	Infections and infestations	3	24439	19	136724	0.883342	0.261377	-0.165996	-1.72918	FALSE	FALSE
listeria sepsis	Infections and infestations	3	24439	17	136726	0.987279	0.289304	-0.065048	-1.63922	FALSE	FALSE
acute graft versus host disease in intestine	Immune system disorders	3	24439	18	136725	0.932424	0.274633	-0.116405	-1.68484	FALSE	FALSE
acquired immunodeficiency syndrome	Infections and infestations	3	24439	2	136741	8.39279	1.40227	1.06654	-0.796025	FALSE	FALSE
gallbladder enlargement	Hepatobiliary disorders	3	24439	10	136733	1.67846	0.461892	0.357074	-1.27885	FALSE	FALSE
transaminases abnormal	Investigations	3	24439	8	136735	2.09811	0.556571	0.504457	-1.16148	FALSE	FALSE
blood bilirubin decreased	Investigations	3	24439	9	136734	1.86497	0.504851	0.428884	-1.22096	FALSE	FALSE
pneumoperitoneum	Gastrointestinal disorders	3	24439	22	136721	0.76287	0.228312	-0.305296	-1.85506	FALSE	FALSE
ventricular hypertrophy	Cardiac disorders	3	24439	9	136734	1.86497	0.504851	0.428884	-1.22096	FALSE	FALSE
tongue pruritus	Gastrointestinal disorders	3	24439	0	136743					FALSE	FALSE
pseudomonas test positive	Investigations	3	24439	11	136732	1.52586	0.42565	0.288669	-1.33509	FALSE	FALSE
respiratory tract congestion	Respiratory, thoracic and mediastinal disorders	3	24439	112	136631	0.149751	0.047571	-2.21649	-3.68391	FALSE	FALSE
therapeutic response changed	General disorders and administration site conditions	3	24439	5	136738	3.35704	0.802209	0.758296	-0.975664	FALSE	TRUE
trismus	Musculoskeletal and connective tissue disorders	3	24439	13	136730	1.2911	0.367884	0.160882	-1.44264	FALSE	FALSE
acinetobacter infection	Infections and infestations	3	24439	13	136730	1.2911	0.367884	0.160882	-1.44264	FALSE	FALSE
corneal disorder	Eye disorders	3	24439	6	136737	2.79752	0.699588	0.668628	-1.03845	FALSE	FALSE
pneumatosis	General disorders and administration site conditions	3	24439	3	136740	5.59516	1.1292	0.95631	-0.852258	FALSE	FALSE
culture positive	Investigations	3	24439	7	136736	2.39785	0.620008	0.584209	-1.10055	FALSE	FALSE
adrenal adenoma	Neoplasms benign, malignant and unspecified (incl cysts and polyps)	3	24439	3	136740	5.59516	1.1292	0.95631	-0.852258	FALSE	FALSE
gastrointestinal hypomotility	Gastrointestinal disorders	3	24439	5	136738	3.35704	0.802209	0.758296	-0.975664	FALSE	FALSE
soft tissue disorder	Musculoskeletal and connective tissue disorders	3	24439	6	136737	2.79752	0.699588	0.668628	-1.03845	FALSE	FALSE
eye pruritus	Eye disorders	3	24439	51	136692	0.329011	0.102678	-1.22347	-2.71776	FALSE	FALSE
braf gene mutation	Congenital, familial and genetic disorders	3	24439	2	136741	8.39279	1.40227	1.06654	-0.796025	FALSE	TRUE
neutrophil percentage increased	Investigations	3	24439	16	136727	1.04899	0.305628	-0.011795	-1.59225	FALSE	FALSE
paraproteinaemia	Neoplasms benign, malignant and unspecified (incl cysts and polyps)	3	24439	3	136740	5.59516	1.1292	0.95631	-0.852258	FALSE	FALSE
gastrointestinal wall thickening	Gastrointestinal disorders	3	24439	13	136730	1.2911	0.367884	0.160882	-1.44264	FALSE	FALSE
upper respiratory tract congestion	Respiratory, thoracic and mediastinal disorders	3	24439	16	136727	1.04899	0.305628	-0.011795	-1.59225	FALSE	FALSE
aspergillus test positive	Investigations	3	24439	14	136729	1.19887	0.344498	0.100997	-1.49402	FALSE	FALSE
sinus node dysfunction	Cardiac disorders	3	24439	41	136702	0.409288	0.126731	-0.967885	-2.4734	FALSE	FALSE
electrocardiogram st-t segment abnormal	Investigations	3	24439	4	136739	4.19634	0.939108	0.853909	-0.91308	FALSE	FALSE
tonsillar hypertrophy	Respiratory, thoracic and mediastinal disorders	3	24439	19	136724	0.883342	0.261377	-0.165996	-1.72918	FALSE	FALSE
mucocutaneous haemorrhage	Skin and subcutaneous tissue disorders	3	24439	2	136741	8.39279	1.40227	1.06654	-0.796025	FALSE	FALSE
abnormal weight gain	Metabolism and nutrition disorders	3	24439	11	136732	1.52586	0.42565	0.288669	-1.33509	FALSE	FALSE
intervertebral disc degeneration	Musculoskeletal and connective tissue disorders	3	24439	27	136716	0.621575	0.18855	-0.511189	-2.0442	FALSE	FALSE
colorectal cancer metastatic	Neoplasms benign, malignant and unspecified (incl cysts and polyps)	3	24439	4	136739	4.19634	0.939108	0.853909	-0.91308	FALSE	TRUE
heart failure with preserved ejection fraction	Cardiac disorders	3	24439	3	136740	5.59516	1.1292	0.95631	-0.852258	FALSE	FALSE
laryngeal dyspnoea	Respiratory, thoracic and mediastinal disorders	3	24439	1	136742	16.7857	1.74591	1.18589	-0.749737	FALSE	FALSE
limb discomfort	Musculoskeletal and connective tissue disorders	3	24439	111	136632	0.151101	0.047994	-2.20467	-3.67231	FALSE	FALSE
tobacco abuse	Psychiatric disorders	3	24439	2	136741	8.39279	1.40227	1.06654	-0.796025	FALSE	TRUE
herpes zoster infection neurological	Infections and infestations	3	24439	2	136741	8.39279	1.40227	1.06654	-0.796025	FALSE	FALSE
pharyngeal paraesthesia	Respiratory, thoracic and mediastinal disorders	3	24439	1	136742	16.7857	1.74591	1.18589	-0.749737	FALSE	FALSE
acute monocytic leukaemia	Neoplasms benign, malignant and unspecified (incl cysts and polyps)	3	24439	12	136731	1.3987	0.394669	0.223361	-1.38968	FALSE	FALSE
nasal herpes	Infections and infestations	3	24439	8	136735	2.09811	0.556571	0.504457	-1.16148	FALSE	FALSE
metastases to abdominal wall	Neoplasms benign, malignant and unspecified (incl cysts and polyps)	3	24439	1	136742	16.7857	1.74591	1.18589	-0.749737	FALSE	TRUE
disease susceptibility	General disorders and administration site conditions	3	24439	19	136724	0.883342	0.261377	-0.165996	-1.72918	FALSE	FALSE
transplant dysfunction	Injury, poisoning and procedural complications	3	24439	7	136736	2.39785	0.620008	0.584209	-1.10055	FALSE	FALSE
catheter site haemorrhage	General disorders and administration site conditions	3	24439	17	136726	0.987279	0.289304	-0.065048	-1.63922	FALSE	TRUE
hypoxic-ischaemic encephalopathy	Nervous system disorders	3	24439	13	136730	1.2911	0.367884	0.160882	-1.44264	FALSE	FALSE
diverticular perforation	Gastrointestinal disorders	3	24439	20	136723	0.839169	0.249341	-0.21394	-1.77229	FALSE	FALSE
activated partial thromboplastin time shortened	Investigations	3	24439	8	136735	2.09811	0.556571	0.504457	-1.16148	FALSE	FALSE
vein disorder	Vascular disorders	3	24439	29	136714	0.578699	0.176268	-0.585968	-2.11366	FALSE	FALSE
vasculitis necrotising	Vascular disorders	3	24439	5	136738	3.35704	0.802209	0.758296	-0.975664	FALSE	FALSE
vasculitic rash	Skin and subcutaneous tissue disorders	3	24439	6	136737	2.79752	0.699588	0.668628	-1.03845	FALSE	FALSE
slow speech	Nervous system disorders	3	24439	7	136736	2.39785	0.620008	0.584209	-1.10055	FALSE	FALSE
hepatitis b core antibody positive	Investigations	3	24439	11	136732	1.52586	0.42565	0.288669	-1.33509	FALSE	FALSE
vascular pain	Vascular disorders	3	24439	6	136737	2.79752	0.699588	0.668628	-1.03845	FALSE	FALSE
vascular injury	Injury, poisoning and procedural complications	3	24439	17	136726	0.987279	0.289304	-0.065048	-1.63922	FALSE	FALSE
foetal exposure during pregnancy	Injury, poisoning and procedural complications	3	24439	60	136683	0.279641	0.087696	-1.42022	-2.90738	FALSE	TRUE
vaginal haemorrhage	Reproductive system and breast disorders	3	24439	53	136690	0.316591	0.098923	-1.26957	-2.76209	FALSE	FALSE
bone lesion	Musculoskeletal and connective tissue disorders	3	24439	21	136722	0.799203	0.238364	-0.260341	-1.81423	FALSE	FALSE
vaginal discharge	Reproductive system and breast disorders	3	24439	8	136735	2.09811	0.556571	0.504457	-1.16148	FALSE	FALSE
hyporesponsive to stimuli	Nervous system disorders	3	24439	8	136735	2.09811	0.556571	0.504457	-1.16148	FALSE	FALSE
chronic graft versus host disease in liver	Immune system disorders	3	24439	6	136737	2.79752	0.699588	0.668628	-1.03845	FALSE	FALSE
prerenal failure	Renal and urinary disorders	3	24439	19	136724	0.883342	0.261377	-0.165996	-1.72918	FALSE	FALSE
pulmonary function test abnormal	Investigations	3	24439	1	136742	16.7857	1.74591	1.18589	-0.749737	FALSE	FALSE
cardiac fibrillation	Cardiac disorders	3	24439	28	136715	0.599371	0.182202	-0.549063	-2.07933	FALSE	FALSE
intestinal fibrosis	Gastrointestinal disorders	3	24439	1	136742	16.7857	1.74591	1.18589	-0.749737	FALSE	FALSE
cytomegalovirus gastroenteritis	Infections and infestations	3	24439	8	136735	2.09811	0.556571	0.504457	-1.16148	FALSE	FALSE
prescribed underdose	Injury, poisoning and procedural complications	3	24439	335	136408	0.049984	0.016038	-3.71168	-5.16292	FALSE	TRUE
red blood cell abnormality	Blood and lymphatic system disorders	3	24439	21	136722	0.799203	0.238364	-0.260341	-1.81423	FALSE	FALSE
hepatosplenic candidiasis	Infections and infestations	3	24439	14	136729	1.19887	0.344498	0.100997	-1.49402	FALSE	FALSE
intervertebral disc disorder	Musculoskeletal and connective tissue disorders	3	24439	15	136728	1.11893	0.323903	0.043499	-1.54387	FALSE	FALSE
retinoschisis	Eye disorders	3	24439	1	136742	16.7857	1.74591	1.18589	-0.749737	FALSE	FALSE
catheter site extravasation	General disorders and administration site conditions	3	24439	1	136742	16.7857	1.74591	1.18589	-0.749737	FALSE	TRUE
large intestinal stenosis	Gastrointestinal disorders	3	24439	20	136723	0.839169	0.249341	-0.21394	-1.77229	FALSE	FALSE
therapeutic embolisation	Surgical and medical procedures	3	24439	6	136737	2.79752	0.699588	0.668628	-1.03845	FALSE	TRUE
blepharitis	Eye disorders	3	24439	26	136717	0.645486	0.195355	-0.472294	-2.00822	FALSE	FALSE
prolymphocytic leukaemia	Neoplasms benign, malignant and unspecified (incl cysts and polyps)	3	24439	16	136727	1.04899	0.305628	-0.011795	-1.59225	FALSE	TRUE
mononeuropathy multiplex	Nervous system disorders	3	24439	2	136741	8.39279	1.40227	1.06654	-0.796025	FALSE	FALSE
granulocytes abnormal	Investigations	3	24439	13	136730	1.2911	0.367884	0.160882	-1.44264	FALSE	FALSE
infection in an immunocompromised host	Infections and infestations	3	24439	11	136732	1.52586	0.42565	0.288669	-1.33509	FALSE	FALSE
arthritis reactive	Musculoskeletal and connective tissue disorders	3	24439	12	136731	1.3987	0.394669	0.223361	-1.38968	FALSE	FALSE
infected skin ulcer	Infections and infestations	3	24439	25	136718	0.671311	0.202669	-0.432322	-1.97136	FALSE	FALSE
miosis	Eye disorders	3	24439	9	136734	1.86497	0.504851	0.428884	-1.22096	FALSE	FALSE
bronchitis chronic	Respiratory, thoracic and mediastinal disorders	3	24439	19	136724	0.883342	0.261377	-0.165996	-1.72918	FALSE	FALSE
prostate cancer metastatic	Neoplasms benign, malignant and unspecified (incl cysts and polyps)	3	24439	14	136729	1.19887	0.344498	0.100997	-1.49402	FALSE	TRUE
cranial nerve palsies multiple	Nervous system disorders	3	24439	1	136742	16.7857	1.74591	1.18589	-0.749737	FALSE	FALSE
proctalgia	Gastrointestinal disorders	3	24439	25	136718	0.671311	0.202669	-0.432322	-1.97136	FALSE	FALSE
monocyte count decreased	Investigations	3	24439	24	136719	0.699287	0.210552	-0.39121	-1.93358	FALSE	FALSE
coronary artery occlusion	Cardiac disorders	3	24439	88	136655	0.190625	0.06031	-1.90217	-3.37596	FALSE	FALSE
pneumonia haemophilus	Infections and infestations	3	24439	21	136722	0.799203	0.238364	-0.260341	-1.81423	FALSE	FALSE
bundle branch block right	Cardiac disorders	3	24439	36	136707	0.46615	0.14354	-0.820827	-2.334	FALSE	FALSE
muscle disorder	Musculoskeletal and connective tissue disorders	3	24439	39	136704	0.430283	0.132959	-0.910848	-2.41921	FALSE	FALSE
porphyria	Congenital, familial and genetic disorders	3	24439	4	136739	4.19634	0.939108	0.853909	-0.91308	FALSE	TRUE
immobile	Social circumstances	3	24439	16	136727	1.04899	0.305628	-0.011795	-1.59225	FALSE	FALSE
eye irritation	Eye disorders	3	24439	73	136670	0.22982	0.072428	-1.66408	-3.14383	FALSE	FALSE
cor pulmonale	Cardiac disorders	3	24439	4	136739	4.19634	0.939108	0.853909	-0.91308	FALSE	FALSE
carbon dioxide decreased	Investigations	3	24439	11	136732	1.52586	0.42565	0.288669	-1.33509	FALSE	FALSE
ilium fracture	Injury, poisoning and procedural complications	3	24439	6	136737	2.79752	0.699588	0.668628	-1.03845	FALSE	FALSE
cardiac amyloidosis	Cardiac disorders	3	24439	12	136731	1.3987	0.394669	0.223361	-1.38968	FALSE	FALSE
electrocardiogram t wave inversion	Investigations	3	24439	7	136736	2.39785	0.620008	0.584209	-1.10055	FALSE	FALSE
breast pain	Reproductive system and breast disorders	3	24439	35	136708	0.479473	0.147452	-0.789527	-2.30446	FALSE	FALSE
infection susceptibility increased	Infections and infestations	3	24439	24	136719	0.699287	0.210552	-0.39121	-1.93358	FALSE	FALSE
breast neoplasm	Neoplasms benign, malignant and unspecified (incl cysts and polyps)	3	24439	11	136732	1.52586	0.42565	0.288669	-1.33509	FALSE	FALSE
gouty arthritis	Musculoskeletal and connective tissue disorders	3	24439	9	136734	1.86497	0.504851	0.428884	-1.22096	FALSE	FALSE
intestinal dilatation	Gastrointestinal disorders	3	24439	15	136728	1.11893	0.323903	0.043499	-1.54387	FALSE	FALSE
mantle cell lymphoma stage iv	Neoplasms benign, malignant and unspecified (incl cysts and polyps)	3	24439	16	136727	1.04899	0.305628	-0.011795	-1.59225	FALSE	TRUE
marrow hyperplasia	Neoplasms benign, malignant and unspecified (incl cysts and polyps)	3	24439	15	136728	1.11893	0.323903	0.043499	-1.54387	FALSE	FALSE
international normalised ratio decreased	Investigations	3	24439	12	136731	1.3987	0.394669	0.223361	-1.38968	FALSE	FALSE
mastoiditis	Infections and infestations	3	24439	16	136727	1.04899	0.305628	-0.011795	-1.59225	FALSE	FALSE
dyspnoea at rest	Respiratory, thoracic and mediastinal disorders	3	24439	15	136728	1.11893	0.323903	0.043499	-1.54387	FALSE	FALSE
rebound effect	General disorders and administration site conditions	3	24439	35	136708	0.479473	0.147452	-0.789527	-2.30446	FALSE	FALSE
radius fracture	Injury, poisoning and procedural complications	3	24439	13	136730	1.2911	0.367884	0.160882	-1.44264	FALSE	FALSE
intensive care	Surgical and medical procedures	3	24439	32	136711	0.524435	0.160578	-0.691335	-2.21213	FALSE	TRUE
axillary vein thrombosis	Vascular disorders	3	24439	2	136741	8.39279	1.40227	1.06654	-0.796025	FALSE	FALSE
quadriplegia	Nervous system disorders	3	24439	12	136731	1.3987	0.394669	0.223361	-1.38968	FALSE	FALSE
injection site inflammation	General disorders and administration site conditions	3	24439	11	136732	1.52586	0.42565	0.288669	-1.33509	FALSE	FALSE
pyelonephritis acute	Infections and infestations	3	24439	11	136732	1.52586	0.42565	0.288669	-1.33509	FALSE	FALSE
cystitis klebsiella	Infections and infestations	3	24439	9	136734	1.86497	0.504851	0.428884	-1.22096	FALSE	FALSE
meningioma	Neoplasms benign, malignant and unspecified (incl cysts and polyps)	3	24439	21	136722	0.799203	0.238364	-0.260341	-1.81423	FALSE	FALSE
body temperature decreased	Investigations	3	24439	30	136713	0.559405	0.170708	-0.621952	-2.14721	FALSE	FALSE
pulse abnormal	Investigations	3	24439	18	136725	0.932424	0.274633	-0.116405	-1.68484	FALSE	FALSE
bladder neoplasm	Neoplasms benign, malignant and unspecified (incl cysts and polyps)	3	24439	24	136719	0.699287	0.210552	-0.39121	-1.93358	FALSE	FALSE
brain stem haemorrhage	Nervous system disorders	3	24439	7	136736	2.39785	0.620008	0.584209	-1.10055	FALSE	FALSE
mental impairment	Nervous system disorders	3	24439	71	136672	0.236297	0.074421	-1.62914	-3.10987	FALSE	FALSE
glycosylated haemoglobin increased	Investigations	3	24439	28	136715	0.599371	0.182202	-0.549063	-2.07933	FALSE	FALSE
conjunctival oedema	Eye disorders	3	24439	7	136736	2.39785	0.620008	0.584209	-1.10055	FALSE	FALSE
pneumonia escherichia	Infections and infestations	3	24439	14	136729	1.19887	0.344498	0.100997	-1.49402	FALSE	FALSE
intestinal stenosis	Gastrointestinal disorders	3	24439	6	136737	2.79752	0.699588	0.668628	-1.03845	FALSE	FALSE
erythema infectiosum	Infections and infestations	3	24439	6	136737	2.79752	0.699588	0.668628	-1.03845	FALSE	FALSE
paratracheal lymphadenopathy	Blood and lymphatic system disorders	3	24439	7	136736	2.39785	0.620008	0.584209	-1.10055	FALSE	FALSE
cellulitis orbital	Infections and infestations	3	24439	13	136730	1.2911	0.367884	0.160882	-1.44264	FALSE	FALSE
erythropenia	Blood and lymphatic system disorders	3	24439	9	136734	1.86497	0.504851	0.428884	-1.22096	FALSE	FALSE
pancreatic disorder	Gastrointestinal disorders	3	24439	20	136723	0.839169	0.249341	-0.21394	-1.77229	FALSE	FALSE
nonspecific reaction	General disorders and administration site conditions	3	24439	15	136728	1.11893	0.323903	0.043499	-1.54387	FALSE	FALSE
hepatorenal failure	Hepatobiliary disorders	3	24439	1	136742	16.7857	1.74591	1.18589	-0.749737	FALSE	FALSE
humerus fracture	Injury, poisoning and procedural complications	3	24439	34	136709	0.493578	0.151582	-0.757533	-2.27432	FALSE	FALSE
palmar erythema	Skin and subcutaneous tissue disorders	3	24439	4	136739	4.19634	0.939108	0.853909	-0.91308	FALSE	FALSE
hernia	General disorders and administration site conditions	3	24439	257	136486	0.065192	0.020886	-3.34265	-4.79641	FALSE	FALSE
pain of skin	Skin and subcutaneous tissue disorders	3	24439	55	136688	0.305074	0.095432	-1.31424	-2.8051	FALSE	FALSE
hidradenitis	Skin and subcutaneous tissue disorders	3	24439	7	136736	2.39785	0.620008	0.584209	-1.10055	FALSE	FALSE
hypouricaemia	Metabolism and nutrition disorders	3	24439	6	136737	2.79752	0.699588	0.668628	-1.03845	FALSE	FALSE
chronic hepatitis c	Infections and infestations	3	24439	3	136740	5.59516	1.1292	0.95631	-0.852258	FALSE	FALSE
ophthalmic herpes zoster	Infections and infestations	3	24439	24	136719	0.699287	0.210552	-0.39121	-1.93358	FALSE	FALSE
chronic hepatitis	Hepatobiliary disorders	3	24439	8	136735	2.09811	0.556571	0.504457	-1.16148	FALSE	FALSE
erythema annulare	Skin and subcutaneous tissue disorders	3	24439	5	136738	3.35704	0.802209	0.758296	-0.975664	FALSE	FALSE
ovarian cyst	Reproductive system and breast disorders	3	24439	12	136731	1.3987	0.394669	0.223361	-1.38968	FALSE	FALSE
hodgkin's disease nodular sclerosis	Neoplasms benign, malignant and unspecified (incl cysts and polyps)	3	24439	2	136741	8.39279	1.40227	1.06654	-0.796025	FALSE	TRUE
epididymitis	Infections and infestations	3	24439	18	136725	0.932424	0.274633	-0.116405	-1.68484	FALSE	FALSE
hip arthroplasty	Surgical and medical procedures	3	24439	142	136601	0.118087	0.037632	-2.5323	-3.99468	FALSE	TRUE
osteitis	Musculoskeletal and connective tissue disorders	3	24439	5	136738	3.35704	0.802209	0.758296	-0.975664	FALSE	FALSE
cholangiocarcinoma	Neoplasms benign, malignant and unspecified (incl cysts and polyps)	3	24439	22	136721	0.76287	0.228312	-0.305296	-1.85506	FALSE	FALSE
neuromyopathy	Nervous system disorders	3	24439	4	136739	4.19634	0.939108	0.853909	-0.91308	FALSE	FALSE
coccidioidomycosis	Infections and infestations	3	24439	9	136734	1.86497	0.504851	0.428884	-1.22096	FALSE	FALSE
nephropathy	Renal and urinary disorders	3	24439	18	136725	0.932424	0.274633	-0.116405	-1.68484	FALSE	FALSE
hypertrophic cardiomyopathy	Congenital, familial and genetic disorders	3	24439	10	136733	1.67846	0.461892	0.357074	-1.27885	FALSE	FALSE
pleural thickening	Respiratory, thoracic and mediastinal disorders	3	24439	9	136734	1.86497	0.504851	0.428884	-1.22096	FALSE	FALSE
cardiac hypertrophy	Cardiac disorders	3	24439	11	136732	1.52586	0.42565	0.288669	-1.33509	FALSE	FALSE
mycobacterium kansasii infection	Infections and infestations	3	24439	3	136740	5.59516	1.1292	0.95631	-0.852258	FALSE	FALSE
myelitis	Infections and infestations	3	24439	31	136712	0.541356	0.165488	-0.65706	-2.18003	FALSE	FALSE
pleural disorder	Respiratory, thoracic and mediastinal disorders	3	24439	10	136733	1.67846	0.461892	0.357074	-1.27885	FALSE	FALSE
appendicectomy	Surgical and medical procedures	3	24439	28	136715	0.599371	0.182202	-0.549063	-2.07933	FALSE	TRUE
platelet transfusion	Surgical and medical procedures	3	24439	43	136700	0.390245	0.121059	-1.02275	-2.52564	FALSE	TRUE
cardiac sarcoidosis	Cardiac disorders	3	24439	3	136740	5.59516	1.1292	0.95631	-0.852258	FALSE	FALSE
conjunctival haemorrhage	Eye disorders	3	24439	46	136697	0.364787	0.113444	-1.10133	-2.60068	FALSE	FALSE
cardiac tamponade	Cardiac disorders	3	24439	75	136668	0.223688	0.070538	-1.69819	-3.17701	FALSE	FALSE
myopericarditis	Cardiac disorders	3	24439	7	136736	2.39785	0.620008	0.584209	-1.10055	FALSE	FALSE
nasal necrosis	Respiratory, thoracic and mediastinal disorders	3	24439	2	136741	8.39279	1.40227	1.06654	-0.796025	FALSE	FALSE
hypokinesia	Nervous system disorders	3	24439	33	136710	0.508539	0.155951	-0.724814	-2.24355	FALSE	FALSE
complications of bone marrow transplant	Injury, poisoning and procedural complications	3	24439	4	136739	4.19634	0.939108	0.853909	-0.91308	FALSE	TRUE
aspartate aminotransferase decreased	Investigations	3	24439	7	136736	2.39785	0.620008	0.584209	-1.10055	FALSE	FALSE
hypochromic anaemia	Blood and lymphatic system disorders	3	24439	5	136738	3.35704	0.802209	0.758296	-0.975664	FALSE	FALSE
personality change	Psychiatric disorders	3	24439	21	136722	0.799203	0.238364	-0.260341	-1.81423	FALSE	FALSE
extranodal marginal zone b-cell lymphoma (malt type) recurrent	Neoplasms benign, malignant and unspecified (incl cysts and polyps)	3	24439	5	136738	3.35704	0.802209	0.758296	-0.975664	FALSE	TRUE
peripheral vascular disorder	Vascular disorders	3	24439	24	136719	0.699287	0.210552	-0.39121	-1.93358	FALSE	FALSE
peripheral ischaemia	Vascular disorders	3	24439	10	136733	1.67846	0.461892	0.357074	-1.27885	FALSE	FALSE
hepatic haemorrhage	Hepatobiliary disorders	3	24439	11	136732	1.52586	0.42565	0.288669	-1.33509	FALSE	FALSE
intestinal fistula	Gastrointestinal disorders	3	24439	4	136739	4.19634	0.939108	0.853909	-0.91308	FALSE	FALSE
[truncated: 35 more rows]

## Sheet: Pooled_PT_Obinutuzumab
PT	SOC	a	b	c	d	ROR	ROR025	IC	IC025	Candidate_signal	Excluded_nonclinical_PT
covid-19	Infections and infestations	427	4672	4001	152085	3.4741	3.13112	1.60055	1.44953	TRUE	FALSE
off label use	Injury, poisoning and procedural complications	413	4686	11645	144441	1.0932	0.986833	0.114	-0.035257	FALSE	TRUE
infusion related reaction	Injury, poisoning and procedural complications	391	4708	1242	154844	10.3541	9.20812	2.89499	2.72822	TRUE	FALSE
pyrexia	General disorders and administration site conditions	331	4768	7004	149082	1.47765	1.3185	0.510172	0.343771	TRUE	FALSE
neutropenia	Blood and lymphatic system disorders	296	4803	6751	149335	1.36324	1.20922	0.406978	0.23179	TRUE	FALSE
myelosuppression	Blood and lymphatic system disorders	246	4853	1131	154955	6.94493	6.0327	2.4694	2.26636	TRUE	FALSE
febrile neutropenia	Blood and lymphatic system disorders	237	4862	6186	149900	1.18121	1.03427	0.220593	0.026288	TRUE	FALSE
pneumonia	Infections and infestations	224	4875	7093	148993	0.965182	0.842423	-0.047558	-0.246599	FALSE	FALSE
chills	General disorders and administration site conditions	223	4876	1906	154180	3.69953	3.21102	1.71158	1.50529	TRUE	FALSE
dyspnoea	Respiratory, thoracic and mediastinal disorders	206	4893	3752	152334	1.70933	1.48139	0.713207	0.503922	TRUE	FALSE
thrombocytopenia	Blood and lymphatic system disorders	203	4896	4465	151621	1.40797	1.21974	0.455907	0.245974	TRUE	FALSE
no adverse event	General disorders and administration site conditions	178	4921	729	155357	7.7085	6.52747	2.59002	2.35094	TRUE	TRUE
platelet count decreased	Investigations	175	4924	3772	152314	1.43512	1.23005	0.483134	0.257545	TRUE	FALSE
nausea	Gastrointestinal disorders	173	4926	4726	151360	1.12478	0.963908	0.157214	-0.068671	FALSE	FALSE
hypotension	Vascular disorders	154	4945	2364	153722	2.02508	1.71629	0.941612	0.699754	TRUE	FALSE
death	General disorders and administration site conditions	132	4967	11303	144783	0.340411	0.286074	-1.44788	-1.70245	FALSE	TRUE
covid-19 pneumonia	Infections and infestations	124	4975	884	155202	4.37596	3.61852	1.92469	1.6484	TRUE	FALSE
neutrophil count decreased	Investigations	119	4980	2007	154079	1.83448	1.5215	0.813119	0.539676	TRUE	FALSE
vomiting	Gastrointestinal disorders	114	4985	2715	153371	1.29185	1.06885	0.344993	0.067838	TRUE	FALSE
anaemia	Blood and lymphatic system disorders	113	4986	4434	151652	0.775137	0.641754	-0.346005	-0.6223	FALSE	FALSE
tumour lysis syndrome	Metabolism and nutrition disorders	111	4988	1664	154422	2.06515	1.70064	0.969603	0.685877	TRUE	FALSE
disease progression	General disorders and administration site conditions	110	4989	7543	148543	0.434197	0.358942	-1.13142	-1.40993	FALSE	TRUE
white blood cell count decreased	Investigations	102	4997	3573	152513	0.871294	0.714193	-0.187659	-0.478472	FALSE	FALSE
atrial fibrillation	Cardiac disorders	99	5000	3562	152524	0.847831	0.692978	-0.224846	-0.519813	FALSE	FALSE
chest discomfort	General disorders and administration site conditions	96	5003	489	155597	6.10567	4.89696	2.31148	1.99287	TRUE	FALSE
diarrhoea	Gastrointestinal disorders	96	5003	7087	148999	0.403424	0.32919	-1.23488	-1.53231	FALSE	FALSE
rash	Skin and subcutaneous tissue disorders	88	5011	3894	152192	0.686363	0.554606	-0.513197	-0.824825	FALSE	FALSE
lymphocyte count decreased	Investigations	84	5015	764	155322	3.40524	2.71357	1.60915	1.27865	TRUE	FALSE
sepsis	Infections and infestations	78	5021	3162	152924	0.751308	0.599093	-0.390331	-0.721136	FALSE	FALSE
infection	Infections and infestations	77	5022	3453	152633	0.677744	0.539794	-0.531203	-0.863726	FALSE	FALSE
fatigue	General disorders and administration site conditions	75	5024	7548	148538	0.293777	0.233608	-1.67226	-2.0071	FALSE	FALSE
oxygen saturation decreased	Investigations	73	5026	516	155570	4.37902	3.42167	1.91171	1.5538	TRUE	FALSE
pancytopenia	Blood and lymphatic system disorders	71	5028	2521	153565	0.860166	0.678305	-0.205848	-0.552719	FALSE	FALSE
blood pressure decreased	Investigations	63	5036	496	155590	3.92423	3.01477	1.77362	1.39096	TRUE	FALSE
flushing	Vascular disorders	62	5037	266	155820	7.21043	5.46135	2.46511	2.06644	TRUE	FALSE
hypertension	Vascular disorders	62	5037	1616	154470	1.17658	0.911573	0.219101	-0.153172	FALSE	FALSE
interstitial lung disease	Respiratory, thoracic and mediastinal disorders	61	5038	1179	154907	1.59085	1.22799	0.622739	0.245289	TRUE	FALSE
cytokine release syndrome	Immune system disorders	60	5039	4509	151577	0.400276	0.309792	-1.25507	-1.62895	FALSE	FALSE
asthenia	General disorders and administration site conditions	59	5040	4005	152081	0.444523	0.34324	-1.11121	-1.48842	FALSE	FALSE
acute kidney injury	Renal and urinary disorders	59	5040	2268	153818	0.793936	0.612174	-0.315327	-0.694552	FALSE	FALSE
cough	Respiratory, thoracic and mediastinal disorders	57	5042	2222	153864	0.782826	0.600943	-0.334586	-0.720166	FALSE	FALSE
cytomegalovirus infection	Infections and infestations	57	5042	782	155304	2.24516	1.71329	1.07256	0.678947	TRUE	FALSE
cytopenia	Blood and lymphatic system disorders	57	5042	1060	155026	1.65337	1.26472	0.67317	0.282699	TRUE	FALSE
chest pain	General disorders and administration site conditions	55	5044	946	155140	1.78822	1.36059	0.775997	0.377931	TRUE	FALSE
drug ineffective	General disorders and administration site conditions	53	5046	3868	152218	0.413341	0.314744	-1.21195	-1.60916	FALSE	TRUE
malaise	General disorders and administration site conditions	53	5046	2060	154026	0.785336	0.597053	-0.33017	-0.729658	FALSE	FALSE
dizziness	Nervous system disorders	52	5047	2388	153698	0.663138	0.50311	-0.561784	-0.964242	FALSE	FALSE
syncope	Nervous system disorders	51	5048	812	155274	1.93194	1.45382	0.875832	0.462045	TRUE	FALSE
hyperhidrosis	Skin and subcutaneous tissue disorders	51	5048	561	155525	2.80084	2.09991	1.35028	0.931751	TRUE	FALSE
headache	Nervous system disorders	51	5048	2431	153655	0.638576	0.483237	-0.613565	-1.01969	FALSE	FALSE
back pain	Musculoskeletal and connective tissue disorders	50	5049	1571	154515	0.974	0.733962	-0.036862	-0.448997	FALSE	FALSE
hypersensitivity	Immune system disorders	50	5049	812	155274	1.89368	1.42128	0.849429	0.431853	TRUE	FALSE
aspartate aminotransferase increased	Investigations	50	5049	665	155421	2.31448	1.73395	1.1084	0.688462	TRUE	FALSE
tachycardia	Cardiac disorders	49	5050	755	155331	1.99625	1.49328	0.917564	0.495273	TRUE	FALSE
hypoxia	Respiratory, thoracic and mediastinal disorders	48	5051	778	155308	1.89705	1.41546	0.85097	0.424997	TRUE	FALSE
leukopenia	Blood and lymphatic system disorders	46	5053	1529	154557	0.920216	0.685379	-0.113997	-0.54283	FALSE	FALSE
alanine aminotransferase increased	Investigations	43	5056	725	155361	1.82249	1.33816	0.796596	0.347686	TRUE	FALSE
tremor	Nervous system disorders	42	5057	913	155173	1.41157	1.03471	0.460586	0.009141	TRUE	FALSE
respiratory failure	Respiratory, thoracic and mediastinal disorders	42	5057	1495	154591	0.858814	0.6312	-0.207809	-0.655589	FALSE	FALSE
erythema	Skin and subcutaneous tissue disorders	42	5057	853	155233	1.51144	1.10739	0.551009	0.098919	TRUE	FALSE
follicular lymphoma	Neoplasms benign, malignant and unspecified (incl cysts and polyps)	42	5057	254	155832	5.09541	3.67171	2.04816	1.5758	TRUE	TRUE
pruritus	Skin and subcutaneous tissue disorders	42	5057	1724	154362	0.743634	0.54685	-0.404286	-0.851281	FALSE	FALSE
pneumonitis	Respiratory, thoracic and mediastinal disorders	39	5060	883	155203	1.35473	0.981844	0.405279	-0.062305	FALSE	FALSE
septic shock	Infections and infestations	38	5061	1561	154525	0.743264	0.538095	-0.404562	-0.873768	FALSE	FALSE
coronavirus infection	Infections and infestations	37	5062	135	155951	8.44372	5.86287	2.55334	2.03498	TRUE	FALSE
myocardial infarction	Cardiac disorders	37	5062	907	155179	1.25056	0.899132	0.298407	-0.180528	FALSE	FALSE
heart rate increased	Investigations	35	5064	521	155565	2.06371	1.46392	0.95088	0.453196	TRUE	FALSE
blood pressure increased	Investigations	35	5064	686	155400	1.56567	1.11351	0.594371	0.100132	TRUE	FALSE
abdominal pain	Gastrointestinal disorders	34	5065	1460	154626	0.710934	0.505426	-0.464717	-0.959607	FALSE	FALSE
urinary tract infection	Infections and infestations	34	5065	1925	154161	0.53758	0.38254	-0.848321	-1.34187	FALSE	FALSE
haemoglobin decreased	Investigations	33	5066	2313	153773	0.433065	0.306781	-1.14633	-1.64622	FALSE	FALSE
hepatic function abnormal	Hepatobiliary disorders	33	5066	401	155685	2.52901	1.77141	1.20351	0.688262	TRUE	FALSE
anaphylactic shock	Immune system disorders	33	5066	105	155981	9.67679	6.53766	2.65505	2.10166	TRUE	FALSE
renal failure	Renal and urinary disorders	31	5068	1354	154732	0.699015	0.489087	-0.487128	-1.00448	FALSE	FALSE
feeling hot	General disorders and administration site conditions	31	5068	191	155895	4.99257	3.41235	1.98999	1.44319	TRUE	FALSE
pulmonary embolism	Respiratory, thoracic and mediastinal disorders	30	5069	1038	155048	0.884032	0.614271	-0.167773	-0.694868	FALSE	FALSE
agranulocytosis	Blood and lymphatic system disorders	30	5069	688	155398	1.33677	0.926466	0.384397	-0.146283	FALSE	FALSE
bradycardia	Cardiac disorders	30	5069	272	155814	3.39029	2.3229	1.54999	1.00453	TRUE	FALSE
pain	General disorders and administration site conditions	30	5069	2202	153884	0.413595	0.288163	-1.20874	-1.73196	FALSE	FALSE
basal cell carcinoma	Neoplasms benign, malignant and unspecified (incl cysts and polyps)	29	5070	492	155594	1.80891	1.24253	0.776288	0.233201	TRUE	FALSE
confusional state	Psychiatric disorders	29	5070	1239	154847	0.714861	0.494145	-0.455965	-0.990337	FALSE	FALSE
lymphadenopathy	Blood and lymphatic system disorders	29	5070	1720	154366	0.51335	0.355269	-0.90996	-1.44264	FALSE	FALSE
cardiac failure	Cardiac disorders	29	5070	1185	154901	0.747697	0.516744	-0.394787	-0.929432	FALSE	FALSE
temperature intolerance	General disorders and administration site conditions	29	5070	87	155999	10.2563	6.73083	2.67366	2.08191	TRUE	FALSE
intentional product use issue	Injury, poisoning and procedural complications	29	5070	1162	154924	0.76261	0.527005	-0.36792	-0.902689	FALSE	TRUE
pleural effusion	Respiratory, thoracic and mediastinal disorders	28	5071	2015	154071	0.422192	0.290453	-1.17922	-1.72018	FALSE	FALSE
disseminated intravascular coagulation	Blood and lymphatic system disorders	28	5071	246	155840	3.49791	2.36375	1.57985	1.01519	TRUE	FALSE
anaphylactic reaction	Immune system disorders	27	5072	243	155843	3.41402	2.29172	1.54817	0.974115	TRUE	FALSE
cytomegalovirus chorioretinitis	Infections and infestations	27	5072	141	155945	5.88758	3.89682	2.14125	1.55126	TRUE	FALSE
transaminases increased	Investigations	26	5073	322	155764	2.47925	1.66092	1.16485	0.587191	TRUE	FALSE
hypogammaglobulinaemia	Immune system disorders	26	5073	820	155266	0.970445	0.656105	-0.042072	-0.607455	FALSE	FALSE
fall	Injury, poisoning and procedural complications	26	5073	2581	153505	0.30482	0.206932	-1.62911	-2.18859	FALSE	FALSE
bone marrow failure	Blood and lymphatic system disorders	26	5073	1143	154943	0.694759	0.470514	-0.493748	-1.05673	FALSE	FALSE
paraesthesia	Nervous system disorders	26	5073	608	155478	1.31061	0.884244	0.35631	-0.211968	FALSE	FALSE
progressive multifocal leukoencephalopathy	Infections and infestations	25	5074	1046	155040	0.730301	0.490691	-0.425457	-0.999438	FALSE	FALSE
post-acute covid-19 syndrome	Infections and infestations	25	5074	90	155996	8.54005	5.47818	2.47695	1.84968	TRUE	FALSE
squamous cell carcinoma	Neoplasms benign, malignant and unspecified (incl cysts and polyps)	25	5074	348	155738	2.20498	1.46803	1.01862	0.432145	TRUE	FALSE
tachypnoea	Respiratory, thoracic and mediastinal disorders	25	5074	160	155926	4.80162	3.1472	1.91698	1.31163	TRUE	FALSE
weight decreased	Investigations	25	5074	2132	153954	0.35579	0.239621	-1.4139	-1.98447	FALSE	FALSE
loss of consciousness	Nervous system disorders	24	5075	845	155241	0.86881	0.578499	-0.190384	-0.776956	FALSE	FALSE
herpes zoster	Infections and infestations	24	5075	949	155137	0.77308	0.515073	-0.347881	-0.93358	FALSE	FALSE
constipation	Gastrointestinal disorders	24	5075	2209	153877	0.329422	0.220108	-1.51971	-2.10128	FALSE	FALSE
colitis	Gastrointestinal disorders	24	5075	718	155368	1.02332	0.680709	0.02865	-0.559314	FALSE	FALSE
pain in extremity	Musculoskeletal and connective tissue disorders	24	5075	1423	154663	0.513992	0.343023	-0.905029	-1.48833	FALSE	FALSE
cardiac arrest	Cardiac disorders	24	5075	702	155384	1.04675	0.696191	0.058762	-0.529412	FALSE	FALSE
decreased appetite	Metabolism and nutrition disorders	24	5075	2391	153695	0.303987	0.203147	-1.63119	-2.21251	FALSE	FALSE
hyperkalaemia	Metabolism and nutrition disorders	23	5076	416	155670	1.69558	1.11322	0.685637	0.079589	TRUE	FALSE
blood lactate dehydrogenase increased	Investigations	23	5076	930	155156	0.755948	0.499355	-0.377792	-0.975369	FALSE	FALSE
dehydration	Metabolism and nutrition disorders	22	5077	1622	154464	0.41266	0.270696	-1.20565	-1.81271	FALSE	FALSE
seizure	Nervous system disorders	22	5077	683	155403	0.985948	0.644281	-0.021032	-0.633606	FALSE	FALSE
acute myocardial infarction	Cardiac disorders	21	5078	294	155792	2.19141	1.40628	1.00024	0.362853	TRUE	FALSE
organising pneumonia	Respiratory, thoracic and mediastinal disorders	20	5079	180	155906	3.41069	2.14705	1.51269	0.84985	TRUE	FALSE
arthralgia	Musculoskeletal and connective tissue disorders	20	5079	2322	153764	0.260762	0.167766	-1.83904	-2.47267	FALSE	FALSE
pneumocystis jirovecii pneumonia	Infections and infestations	19	5080	748	155338	0.776723	0.492206	-0.339105	-0.993773	FALSE	FALSE
myelodysplastic syndrome	Neoplasms benign, malignant and unspecified (incl cysts and polyps)	19	5080	1294	154792	0.447408	0.284197	-1.09	-1.74122	FALSE	FALSE
hepatocellular injury	Hepatobiliary disorders	19	5080	176	155910	3.31323	2.06224	1.47365	0.795243	TRUE	FALSE
respiratory tract infection	Infections and infestations	19	5080	478	155608	1.21757	0.769128	0.255266	-0.403878	FALSE	FALSE
blood bilirubin increased	Investigations	18	5081	361	155725	1.52818	0.951134	0.544921	-0.134469	FALSE	FALSE
general physical health deterioration	General disorders and administration site conditions	18	5081	1276	154810	0.429805	0.269689	-1.14348	-1.81138	FALSE	FALSE
palpitations	Cardiac disorders	18	5081	504	155582	1.09358	0.682821	0.114721	-0.560245	FALSE	FALSE
haemorrhage	Vascular disorders	18	5081	1517	154569	0.360961	0.226608	-1.38431	-2.05145	FALSE	FALSE
abdominal pain upper	Gastrointestinal disorders	18	5081	909	155177	0.604765	0.378977	-0.676258	-1.34606	FALSE	FALSE
neuropathy peripheral	Nervous system disorders	18	5081	1653	154433	0.330971	0.207827	-1.50434	-2.17115	FALSE	FALSE
upper respiratory tract infection	Infections and infestations	18	5081	518	155568	1.06393	0.664452	0.078755	-0.595904	FALSE	FALSE
diffuse large b-cell lymphoma	Neoplasms benign, malignant and unspecified (incl cysts and polyps)	18	5081	2601	153485	0.209049	0.131388	-2.14261	-2.80807	FALSE	TRUE
lymphopenia	Blood and lymphatic system disorders	18	5081	697	155389	0.789788	0.494243	-0.316094	-0.987873	FALSE	FALSE
chronic lymphocytic leukaemia recurrent	Neoplasms benign, malignant and unspecified (incl cysts and polyps)	18	5081	417	155669	1.32248	0.824351	0.360891	-0.316424	FALSE	TRUE
c-reactive protein increased	Investigations	17	5082	532	155554	0.978101	0.60299	-0.03186	-0.724061	FALSE	FALSE
body temperature increased	Investigations	17	5082	268	155818	1.9449	1.19029	0.840944	0.138722	TRUE	FALSE
hyperglycaemia	Metabolism and nutrition disorders	17	5082	360	155726	1.44701	0.888906	0.473945	-0.223213	FALSE	FALSE
myalgia	Musculoskeletal and connective tissue disorders	17	5082	1211	154875	0.42781	0.264852	-1.14786	-1.834	FALSE	FALSE
influenza	Infections and infestations	17	5082	764	155322	0.68007	0.42021	-0.516149	-1.2051	FALSE	FALSE
blood creatinine increased	Investigations	17	5082	785	155301	0.661788	0.408971	-0.552914	-1.24166	FALSE	FALSE
hepatic enzyme increased	Investigations	17	5082	375	155711	1.389	0.853642	0.422057	-0.274498	FALSE	FALSE
pulmonary oedema	Respiratory, thoracic and mediastinal disorders	16	5083	706	155380	0.692772	0.421742	-0.490004	-1.19904	FALSE	FALSE
cellulitis	Infections and infestations	16	5083	773	155313	0.632453	0.385204	-0.612727	-1.32107	FALSE	FALSE
hepatic cytolysis	Hepatobiliary disorders	16	5083	205	155881	2.39353	1.43798	1.08313	0.356002	TRUE	FALSE
renal impairment	Renal and urinary disorders	16	5083	837	155249	0.583853	0.35574	-0.720946	-1.42873	FALSE	FALSE
nasopharyngitis	Infections and infestations	15	5084	980	155106	0.466969	0.280219	-1.02296	-1.75109	FALSE	FALSE
insomnia	Psychiatric disorders	15	5084	960	155126	0.476759	0.286071	-0.994603	-1.72285	FALSE	FALSE
cardiac disorder	Cardiac disorders	15	5084	1033	155053	0.442859	0.265803	-1.09551	-1.82336	FALSE	FALSE
lung disorder	Respiratory, thoracic and mediastinal disorders	15	5084	648	155438	0.70773	0.423862	-0.460014	-1.19101	FALSE	FALSE
gastrointestinal haemorrhage	Gastrointestinal disorders	15	5084	766	155320	0.598252	0.358615	-0.686074	-1.41578	FALSE	FALSE
somnolence	Nervous system disorders	15	5084	736	155350	0.622758	0.37323	-0.631872	-1.36187	FALSE	FALSE
lymphoma	Neoplasms benign, malignant and unspecified (incl cysts and polyps)	15	5084	1162	154924	0.393367	0.236194	-1.25821	-1.98545	FALSE	TRUE
urticaria	Skin and subcutaneous tissue disorders	15	5084	599	155487	0.765866	0.458463	-0.35463	-1.08631	FALSE	FALSE
bronchitis	Infections and infestations	14	5085	578	155508	0.740733	0.435619	-0.397799	-1.15315	FALSE	FALSE
gastrointestinal disorder	Gastrointestinal disorders	14	5085	763	155323	0.560465	0.330106	-0.772073	-1.52521	FALSE	FALSE
richter's syndrome	Neoplasms benign, malignant and unspecified (incl cysts and polyps)	14	5085	548	155538	0.781435	0.459398	-0.326787	-1.08263	FALSE	TRUE
anxiety	Psychiatric disorders	14	5085	608	155478	0.704048	0.414172	-0.465479	-1.22038	FALSE	FALSE
liver disorder	Hepatobiliary disorders	14	5085	329	155757	1.30343	0.76293	0.335928	-0.426117	FALSE	FALSE
stomatitis	Gastrointestinal disorders	14	5085	1215	154871	0.350938	0.207064	-1.41204	-2.16256	FALSE	FALSE
multiple organ dysfunction syndrome	General disorders and administration site conditions	14	5085	920	155166	0.46435	0.273718	-1.02778	-1.77972	FALSE	FALSE
hyperpyrexia	General disorders and administration site conditions	14	5085	115	155971	3.73407	2.14255	1.55267	0.764913	TRUE	FALSE
mucosal inflammation	General disorders and administration site conditions	13	5086	1144	154942	0.346187	0.200252	-1.4268	-2.20355	FALSE	FALSE
hyponatraemia	Metabolism and nutrition disorders	13	5086	665	155421	0.597386	0.344798	-0.683438	-1.46345	FALSE	FALSE
chronic lymphocytic leukaemia	Neoplasms benign, malignant and unspecified (incl cysts and polyps)	13	5086	1508	154578	0.262007	0.151671	-1.81194	-2.58758	FALSE	TRUE
sinusitis	Infections and infestations	13	5086	744	155342	0.533682	0.308202	-0.835521	-1.61471	FALSE	FALSE
drug hypersensitivity	Immune system disorders	13	5086	404	155682	0.984972	0.566584	-0.023049	-0.807952	FALSE	FALSE
cerebrovascular accident	Nervous system disorders	13	5086	914	155172	0.433944	0.250823	-1.11683	-1.89473	FALSE	FALSE
immunodeficiency	Immune system disorders	13	5086	367	155719	1.08453	0.623313	0.100847	-0.685287	FALSE	FALSE
oedema peripheral	General disorders and administration site conditions	13	5086	1128	154958	0.351133	0.203105	-1.40726	-2.18408	FALSE	FALSE
acute respiratory failure	Respiratory, thoracic and mediastinal disorders	13	5086	377	155709	1.0557	0.606893	0.066299	-0.719479	FALSE	FALSE
malignant melanoma	Neoplasms benign, malignant and unspecified (incl cysts and polyps)	13	5086	240	155846	1.65978	0.94919	0.631586	-0.161467	FALSE	FALSE
cytomegalovirus test positive	Investigations	13	5086	122	155964	3.26762	1.84328	1.40054	0.589752	TRUE	FALSE
neutropenic sepsis	Infections and infestations	12	5087	633	155453	0.579315	0.327021	-0.72175	-1.53094	FALSE	FALSE
acute respiratory distress syndrome	Respiratory, thoracic and mediastinal disorders	12	5087	346	155740	1.0618	0.59676	0.072983	-0.742548	FALSE	FALSE
angina pectoris	Cardiac disorders	12	5087	230	155856	1.59851	0.894066	0.581334	-0.240957	FALSE	FALSE
respiratory distress	Respiratory, thoracic and mediastinal disorders	12	5087	345	155741	1.06489	0.598477	0.076681	-0.738889	FALSE	FALSE
hypokalaemia	Metabolism and nutrition disorders	12	5087	726	155360	0.504803	0.285153	-0.907297	-1.71548	FALSE	FALSE
feeling abnormal	General disorders and administration site conditions	12	5087	758	155328	0.483393	0.273112	-0.965996	-1.77389	FALSE	FALSE
ill-defined disorder	General disorders and administration site conditions	12	5087	335	155751	1.09675	0.616203	0.114194	-0.701786	FALSE	TRUE
haematuria	Renal and urinary disorders	12	5087	518	155568	0.708451	0.399447	-0.453428	-1.26434	FALSE	FALSE
hepatotoxicity	Hepatobiliary disorders	11	5088	374	155712	0.900111	0.493873	-0.138923	-0.985584	FALSE	FALSE
chronic obstructive pulmonary disease	Respiratory, thoracic and mediastinal disorders	11	5088	382	155704	0.881215	0.483592	-0.166299	-1.0127	FALSE	FALSE
hyperuricaemia	Metabolism and nutrition disorders	11	5088	237	155849	1.42168	0.776214	0.434674	-0.418968	FALSE	FALSE
deep vein thrombosis	Vascular disorders	11	5088	708	155378	0.474462	0.261385	-0.986757	-1.82749	FALSE	FALSE
cytomegalovirus enterocolitis	Infections and infestations	11	5088	45	156041	7.49673	3.87533	2.09775	1.1805	TRUE	FALSE
white blood cell count increased	Investigations	11	5088	1534	154552	0.217819	0.120293	-2.05645	-2.89349	FALSE	FALSE
acute myeloid leukaemia	Neoplasms benign, malignant and unspecified (incl cysts and polyps)	11	5088	807	155279	0.415992	0.229301	-1.16527	-2.00517	FALSE	FALSE
hypertransaminasaemia	Hepatobiliary disorders	11	5088	88	155998	3.8325	2.04641	1.527	0.644653	TRUE	FALSE
rash maculo-papular	Skin and subcutaneous tissue disorders	11	5088	414	155672	0.812935	0.44641	-0.270886	-1.11635	FALSE	FALSE
swelling	General disorders and administration site conditions	11	5088	504	155582	0.667382	0.36699	-0.529919	-1.37336	FALSE	FALSE
pneumonia bacterial	Infections and infestations	11	5088	258	155828	1.30578	0.713716	0.330555	-0.521562	FALSE	FALSE
cd4 lymphocytes decreased	Investigations	11	5088	107	155979	3.15158	1.6933	1.33244	0.457665	TRUE	FALSE
cold sweat	Skin and subcutaneous tissue disorders	11	5088	66	156020	5.11072	2.69775	1.7909	0.895343	TRUE	FALSE
cardio-respiratory arrest	Cardiac disorders	11	5088	220	155866	1.5317	0.835421	0.524837	-0.330239	FALSE	FALSE
aspergillus infection	Infections and infestations	11	5088	498	155588	0.675449	0.371397	-0.514024	-1.35758	FALSE	FALSE
disorientation	Psychiatric disorders	11	5088	302	155784	1.11522	0.610656	0.134092	-0.715486	FALSE	FALSE
dysphonia	Respiratory, thoracic and mediastinal disorders	10	5089	313	155773	0.977947	0.520717	-0.032591	-0.918048	FALSE	FALSE
feeling cold	General disorders and administration site conditions	10	5089	194	155892	1.57903	0.835785	0.555203	-0.338639	FALSE	FALSE
leukocytosis	Blood and lymphatic system disorders	10	5089	345	155741	0.887057	0.472749	-0.156902	-1.04105	FALSE	FALSE
hyperphosphataemia	Metabolism and nutrition disorders	10	5089	113	155973	2.71231	1.41984	1.15979	0.25123	TRUE	FALSE
lung infiltration	Respiratory, thoracic and mediastinal disorders	10	5089	286	155800	1.07046	0.569451	0.08133	-0.805446	FALSE	FALSE
lymphoma transformation	Neoplasms benign, malignant and unspecified (incl cysts and polyps)	10	5089	154	155932	1.98968	1.04891	0.822383	-0.076951	FALSE	TRUE
wheezing	Respiratory, thoracic and mediastinal disorders	10	5089	173	155913	1.77094	0.935598	0.689292	-0.207139	FALSE	FALSE
haematotoxicity	Blood and lymphatic system disorders	10	5089	763	155323	0.400017	0.214225	-1.21239	-2.08937	FALSE	FALSE
lymphocyte count increased	Investigations	10	5089	255	155831	1.20083	0.637981	0.224286	-0.664331	FALSE	FALSE
depression	Psychiatric disorders	10	5089	707	155379	0.431857	0.231203	-1.10844	-1.9859	FALSE	FALSE
hypercalcaemia	Metabolism and nutrition disorders	10	5089	365	155721	0.838343	0.447004	-0.229487	-1.11294	FALSE	FALSE
gamma-glutamyltransferase increased	Investigations	10	5089	160	155926	1.91499	1.01027	0.779013	-0.119335	FALSE	FALSE
throat tightness	Respiratory, thoracic and mediastinal disorders	10	5089	83	156003	3.69337	1.91528	1.46879	0.548505	TRUE	FALSE
abdominal discomfort	Gastrointestinal disorders	10	5089	788	155298	0.387264	0.207422	-1.25648	-2.13326	FALSE	FALSE
ascites	Gastrointestinal disorders	10	5089	432	155654	0.708018	0.378005	-0.449042	-1.33059	FALSE	FALSE
aplasia pure red cell	Blood and lymphatic system disorders	10	5089	135	155951	2.26998	1.19341	0.96901	0.066033	TRUE	FALSE
drug intolerance	General disorders and administration site conditions	9	5090	659	155427	0.417029	0.215893	-1.14842	-2.06846	FALSE	FALSE
skin lesion	Skin and subcutaneous tissue disorders	9	5090	377	155709	0.730293	0.376821	-0.405408	-1.33036	FALSE	FALSE
oropharyngeal pain	Respiratory, thoracic and mediastinal disorders	9	5090	503	155583	0.546914	0.282746	-0.785028	-1.70712	FALSE	FALSE
weight increased	Investigations	9	5090	682	155404	0.402905	0.208612	-1.19502	-2.11483	FALSE	FALSE
cytomegalovirus viraemia	Infections and infestations	9	5090	161	155925	1.71244	0.874583	0.641509	-0.29802	FALSE	FALSE
hypoaesthesia	Nervous system disorders	9	5090	685	155401	0.401133	0.207699	-1.20099	-2.12077	FALSE	FALSE
hot flush	Vascular disorders	9	5090	152	155934	1.81394	0.925448	0.707063	-0.233905	FALSE	FALSE
hepatitis	Hepatobiliary disorders	9	5090	295	155791	0.933781	0.48079	-0.090875	-1.01895	FALSE	FALSE
muscle spasms	Musculoskeletal and connective tissue disorders	9	5090	1706	154380	0.160006	0.08306	-2.46712	-3.38302	FALSE	FALSE
bronchospasm	Respiratory, thoracic and mediastinal disorders	9	5090	95	155991	2.90336	1.4648	1.21017	0.254487	TRUE	FALSE
product storage error	Injury, poisoning and procedural complications	9	5090	38	156048	7.26105	3.50922	1.98924	0.985503	TRUE	TRUE
bronchopulmonary aspergillosis	Infections and infestations	9	5090	469	155617	0.58669	0.303182	-0.692025	-1.61474	FALSE	FALSE
squamous cell carcinoma of skin	Neoplasms benign, malignant and unspecified (incl cysts and polyps)	9	5090	308	155778	0.894294	0.460649	-0.145545	-1.07302	FALSE	FALSE
pancreatitis acute	Gastrointestinal disorders	9	5090	107	155979	2.57755	1.30475	1.08869	0.13728	TRUE	FALSE
decreased immune responsiveness	Immune system disorders	9	5090	62	156024	4.44964	2.21028	1.60908	0.634572	TRUE	FALSE
obliterative bronchiolitis	Respiratory, thoracic and mediastinal disorders	9	5090	32	156054	8.62283	4.11386	2.10229	1.08629	TRUE	FALSE
intestinal obstruction	Gastrointestinal disorders	9	5090	289	155797	0.953204	0.490691	-0.064927	-0.993297	FALSE	FALSE
bacteraemia	Infections and infestations	8	5091	415	155671	0.589449	0.292663	-0.679605	-1.65231	FALSE	FALSE
cerebral infarction	Nervous system disorders	8	5091	122	155964	2.00887	0.981869	0.806803	-0.188229	FALSE	FALSE
b-cell lymphoma	Neoplasms benign, malignant and unspecified (incl cysts and polyps)	8	5091	519	155567	0.471017	0.234171	-0.97623	-1.94695	FALSE	TRUE
haemolysis	Blood and lymphatic system disorders	8	5091	242	155844	1.01196	0.500077	0.009391	-0.970252	FALSE	FALSE
neoplasm malignant	Neoplasms benign, malignant and unspecified (incl cysts and polyps)	8	5091	601	155485	0.406538	0.202261	-1.17351	-2.14313	FALSE	FALSE
pneumonia cytomegaloviral	Infections and infestations	8	5091	104	155982	2.35683	1.14758	0.976057	-0.02405	FALSE	FALSE
shock	Vascular disorders	8	5091	147	155939	1.66696	0.817815	0.600477	-0.389423	FALSE	FALSE
muscular weakness	Musculoskeletal and connective tissue disorders	8	5091	713	155373	0.342431	0.170489	-1.40563	-2.37416	FALSE	FALSE
subdural haematoma	Injury, poisoning and procedural complications	8	5091	340	155746	0.719822	0.356872	-0.420116	-1.39499	FALSE	FALSE
agitation	Psychiatric disorders	8	5091	242	155844	1.01196	0.500077	0.009391	-0.970252	FALSE	FALSE
rhinorrhoea	Respiratory, thoracic and mediastinal disorders	8	5091	315	155771	0.777075	0.385011	-0.322097	-1.29792	FALSE	FALSE
hypophosphataemia	Metabolism and nutrition disorders	8	5091	157	155929	1.56068	0.766572	0.525557	-0.462718	FALSE	FALSE
gastrooesophageal reflux disease	Gastrointestinal disorders	8	5091	452	155634	0.541069	0.268787	-0.792252	-1.76415	FALSE	FALSE
device related infection	Infections and infestations	8	5091	223	155863	1.09831	0.54223	0.1098	-0.871229	FALSE	FALSE
heart rate decreased	Investigations	8	5091	216	155870	1.13396	0.559607	0.148628	-0.83297	FALSE	FALSE
encephalitis	Infections and infestations	8	5091	170	155916	1.44121	0.708826	0.433637	-0.552793	FALSE	FALSE
blood glucose increased	Investigations	8	5091	381	155705	0.642191	0.318661	-0.567713	-1.5413	FALSE	FALSE
liver function test abnormal	Investigations	8	5091	165	155921	1.48493	0.729977	0.468301	-0.518806	FALSE	FALSE
white blood cell count abnormal	Investigations	7	5092	564	155522	0.379073	0.179794	-1.25535	-2.28332	FALSE	FALSE
pancreatitis	Gastrointestinal disorders	7	5092	213	155873	1.00601	0.47359	0.001369	-1.03778	FALSE	FALSE
haemorrhage intracranial	Nervous system disorders	7	5092	212	155874	1.01076	0.4758	0.007092	-1.03214	FALSE	FALSE
atrial flutter	Cardiac disorders	7	5092	289	155797	0.74109	0.349979	-0.378101	-1.4126	FALSE	FALSE
haemolytic anaemia	Blood and lymphatic system disorders	7	5092	344	155742	0.622382	0.294337	-0.601368	-1.63375	FALSE	FALSE
visual impairment	Eye disorders	7	5092	430	155656	0.497631	0.235691	-0.893194	-1.92332	FALSE	FALSE
transient ischaemic attack	Nervous system disorders	7	5092	310	155776	0.690794	0.326423	-0.467473	-1.50108	FALSE	FALSE
discomfort	General disorders and administration site conditions	7	5092	155	155931	1.38296	0.648146	0.377702	-0.66788	FALSE	FALSE
productive cough	Respiratory, thoracic and mediastinal disorders	7	5092	449	155637	0.476515	0.225747	-0.950415	-1.98016	FALSE	FALSE
drug-induced liver injury	Hepatobiliary disorders	7	5092	160	155926	1.3397	0.628192	0.341103	-0.703751	FALSE	FALSE
vaccination failure	General disorders and administration site conditions	7	5092	52	156034	4.12502	1.87288	1.46475	0.37804	TRUE	FALSE
dry mouth	Gastrointestinal disorders	7	5092	429	155657	0.498794	0.236238	-0.890118	-1.92027	FALSE	FALSE
arrhythmia	Cardiac disorders	7	5092	615	155471	0.347523	0.164893	-1.37237	-2.39976	FALSE	FALSE
gastritis	Gastrointestinal disorders	7	5092	214	155872	1.0013	0.4714	-0.004331	-1.0434	FALSE	FALSE
sars-cov-2 test positive	Investigations	7	5092	213	155873	1.00601	0.47359	0.001369	-1.03778	FALSE	FALSE
cardiac failure congestive	Cardiac disorders	7	5092	748	155338	0.285487	0.135558	-1.63922	-2.66546	FALSE	FALSE
therapy partial responder	General disorders and administration site conditions	7	5092	602	155484	0.355058	0.168452	-1.34343	-2.37095	FALSE	TRUE
hepatic failure	Hepatobiliary disorders	7	5092	428	155658	0.499962	0.236789	-0.887036	-1.91721	FALSE	FALSE
blood uric acid increased	Investigations	7	5092	227	155859	0.943878	0.44467	-0.076452	-1.11452	FALSE	FALSE
cytomegalovirus infection reactivation	Infections and infestations	7	5092	252	155834	0.850103	0.400939	-0.205763	-1.24219	FALSE	FALSE
blood immunoglobulin g decreased	Investigations	7	5092	127	155959	1.68817	0.788346	0.601818	-0.448818	FALSE	FALSE
procalcitonin increased	Investigations	7	5092	45	156041	4.7669	2.14869	1.57943	0.484322	TRUE	FALSE
splenomegaly	Blood and lymphatic system disorders	7	5092	559	155527	0.382476	0.181401	-1.24335	-2.27138	FALSE	FALSE
malignant neoplasm progression	Neoplasms benign, malignant and unspecified (incl cysts and polyps)	7	5092	1921	154165	0.110324	0.052496	-2.95497	-3.97794	FALSE	TRUE
memory impairment	Nervous system disorders	7	5092	670	155416	0.318882	0.151355	-1.48876	-2.51562	FALSE	FALSE
hypocalcaemia	Metabolism and nutrition disorders	7	5092	267	155819	0.802267	0.378594	-0.278128	-1.31371	FALSE	FALSE
therapy non-responder	General disorders and administration site conditions	7	5092	684	155402	0.312327	0.148256	-1.51695	-2.54368	FALSE	TRUE
musculoskeletal pain	Musculoskeletal and connective tissue disorders	7	5092	257	155829	0.833537	0.393204	-0.23029	-1.26643	FALSE	FALSE
unevaluable event	General disorders and administration site conditions	7	5092	647	155439	0.330267	0.156737	-1.44123	-2.46829	FALSE	TRUE
adverse drug reaction	General disorders and administration site conditions	7	5092	694	155392	0.307807	0.146118	-1.53675	-2.5634	FALSE	TRUE
blood urea increased	Investigations	7	5092	122	155964	1.75741	0.820014	0.645778	-0.405986	FALSE	FALSE
liver function test increased	Investigations	7	5092	130	155956	1.64918	0.770491	0.576072	-0.473926	FALSE	FALSE
nervous system disorder	Nervous system disorders	7	5092	336	155750	0.637233	0.301307	-0.570963	-1.60361	FALSE	FALSE
skin infection	Infections and infestations	7	5092	270	155816	0.793337	0.37442	-0.292176	-1.3276	FALSE	FALSE
febrile bone marrow aplasia	Blood and lymphatic system disorders	7	5092	373	155713	0.573886	0.271559	-0.706508	-1.73802	FALSE	FALSE
hodgkin's disease	Neoplasms benign, malignant and unspecified (incl cysts and polyps)	7	5092	145	155941	1.47843	0.692109	0.453809	-0.593368	FALSE	TRUE
cholecystitis	Hepatobiliary disorders	7	5092	143	155943	1.49913	0.701627	0.469524	-0.577997	FALSE	FALSE
peripheral swelling	General disorders and administration site conditions	7	5092	1574	154512	0.134948	0.064194	-2.67396	-3.6974	FALSE	FALSE
dementia	Nervous system disorders	7	5092	198	155888	1.08232	0.509056	0.089687	-0.950783	FALSE	FALSE
prostate cancer	Neoplasms benign, malignant and unspecified (incl cysts and polyps)	7	5092	347	155739	0.616989	0.291805	-0.612607	-1.64489	FALSE	FALSE
oedema	General disorders and administration site conditions	7	5092	443	155643	0.482987	0.228795	-0.932589	-1.96245	FALSE	FALSE
fungal infection	Infections and infestations	7	5092	438	155648	0.488516	0.231399	-0.917564	-1.94753	FALSE	FALSE
second primary malignancy	Neoplasms benign, malignant and unspecified (incl cysts and polyps)	6	5093	525	155561	0.349075	0.156035	-1.34908	-2.44747	FALSE	FALSE
serum sickness	Immune system disorders	6	5093	91	155995	2.01951	0.88361	0.771482	-0.358027	FALSE	FALSE
escherichia sepsis	Infections and infestations	6	5093	167	155919	1.09992	0.486919	0.105731	-1.00723	FALSE	FALSE
skin disorder	Skin and subcutaneous tissue disorders	6	5093	337	155749	0.544469	0.242759	-0.763608	-1.86589	FALSE	FALSE
epilepsy	Nervous system disorders	6	5093	136	155950	1.3509	0.59611	0.34151	-0.776101	FALSE	FALSE
gait disturbance	General disorders and administration site conditions	6	5093	742	155344	0.246643	0.110395	-1.81898	-2.91531	FALSE	FALSE
full blood count abnormal	Investigations	6	5093	662	155424	0.276591	0.123751	-1.66299	-2.75993	FALSE	FALSE
neoplasm	Neoplasms benign, malignant and unspecified (incl cysts and polyps)	6	5093	374	155712	0.490488	0.218844	-0.899153	-2.00037	FALSE	FALSE
injection site extravasation	General disorders and administration site conditions	6	5093	12	156074	15.3224	5.74838	2.12824	0.851901	TRUE	TRUE
lower respiratory tract infection	Infections and infestations	6	5093	379	155707	0.484001	0.215968	-0.91653	-2.01762	FALSE	FALSE
product prescribing error	Injury, poisoning and procedural complications	6	5093	66	156020	2.78493	1.20684	1.08065	-0.061667	FALSE	TRUE
lymphocytic leukaemia	Neoplasms benign, malignant and unspecified (incl cysts and polyps)	6	5093	22	156064	8.35714	3.3871	1.86809	0.652381	TRUE	TRUE
bladder cancer	Neoplasms benign, malignant and unspecified (incl cysts and polyps)	6	5093	93	155993	1.97606	0.865072	0.749389	-0.379368	FALSE	FALSE
hypervolaemia	Metabolism and nutrition disorders	6	5093	177	155909	1.03771	0.459747	0.037216	-1.07458	FALSE	FALSE
hyperthermia	General disorders and administration site conditions	6	5093	115	155971	1.5978	0.702845	0.526379	-0.595707	FALSE	FALSE
illness	General disorders and administration site conditions	6	5093	455	155631	0.40296	0.179995	-1.15775	-2.25722	FALSE	FALSE
immunosuppression	Immune system disorders	6	5093	222	155864	0.827124	0.367442	-0.236258	-1.34404	FALSE	FALSE
pulmonary fibrosis	Respiratory, thoracic and mediastinal disorders	6	5093	188	155898	0.976923	0.433154	-0.034573	-1.14522	FALSE	FALSE
night sweats	Skin and subcutaneous tissue disorders	6	5093	531	155555	0.345118	0.154273	-1.36435	-2.46267	FALSE	FALSE
asthma	Respiratory, thoracic and mediastinal disorders	6	5093	148	155938	1.24127	0.548502	0.245618	-0.869974	FALSE	FALSE
peritonitis	Infections and infestations	6	5093	131	155955	1.40251	0.618475	0.383426	-0.735128	FALSE	FALSE
neutrophil count abnormal	Investigations	6	5093	124	155962	1.48175	0.652758	0.444233	-0.675761	FALSE	FALSE
pneumonia viral	Infections and infestations	6	5093	107	155979	1.71735	0.754286	0.603544	-0.520674	FALSE	FALSE
polyneuropathy	Nervous system disorders	6	5093	338	155748	0.542854	0.242044	-0.767444	-1.8697	FALSE	FALSE
arthritis	Musculoskeletal and connective tissue disorders	6	5093	409	155677	0.448414	0.20018	-1.01662	-2.117	FALSE	FALSE
immune thrombocytopenia	Blood and lymphatic system disorders	6	5093	227	155859	0.808879	0.359422	-0.263675	-1.37111	FALSE	FALSE
enteritis	Gastrointestinal disorders	6	5093	100	155986	1.83765	0.805892	0.674625	-0.451717	FALSE	FALSE
intestinal perforation	Gastrointestinal disorders	6	5093	214	155872	0.858088	0.381046	-0.191276	-1.29966	FALSE	FALSE
dyspepsia	Gastrointestinal disorders	6	5093	689	155397	0.265706	0.118898	-1.71755	-2.81426	FALSE	FALSE
vertigo	Ear and labyrinth disorders	6	5093	322	155764	0.569887	0.254009	-0.704811	-1.8076	FALSE	FALSE
unresponsive to stimuli	Nervous system disorders	6	5093	97	155989	1.89452	0.830234	0.706193	-0.421144	FALSE	FALSE
cyanosis	Vascular disorders	6	5093	59	156027	3.11548	1.34454	1.18057	0.032974	TRUE	FALSE
contusion	Injury, poisoning and procedural complications	6	5093	2333	153753	0.07764	0.034827	-3.42218	-4.51506	FALSE	FALSE
vision blurred	Eye disorders	6	5093	490	155596	0.374093	0.167163	-1.25658	-2.35548	FALSE	FALSE
staphylococcal bacteraemia	Infections and infestations	6	5093	172	155914	1.06791	0.472944	0.071067	-1.04129	FALSE	FALSE
alopecia	Skin and subcutaneous tissue disorders	6	5093	785	155301	0.233068	0.104337	-1.89634	-2.9924	FALSE	FALSE
viral infection	Infections and infestations	6	5093	333	155753	0.551023	0.245661	-0.748162	-1.85058	FALSE	FALSE
throat irritation	Respiratory, thoracic and mediastinal disorders	6	5093	150	155936	1.22471	0.541297	0.230238	-0.885048	FALSE	FALSE
urosepsis	Infections and infestations	6	5093	175	155911	1.04958	0.464936	0.050661	-1.06135	FALSE	FALSE
dermatitis allergic	Skin and subcutaneous tissue disorders	6	5093	76	156010	2.41833	1.05281	0.948932	-0.187354	FALSE	FALSE
supraventricular tachycardia	Cardiac disorders	6	5093	150	155936	1.22471	0.541297	0.230238	-0.885048	FALSE	FALSE
condition aggravated	General disorders and administration site conditions	6	5093	761	155325	0.240455	0.107634	-1.85368	-2.94988	FALSE	TRUE
cerebral haemorrhage	Nervous system disorders	6	5093	488	155598	0.375631	0.167847	-1.25111	-2.35004	FALSE	FALSE
acute coronary syndrome	Cardiac disorders	6	5093	119	155967	1.54406	0.679667	0.489291	-0.631829	FALSE	FALSE
drug eruption	Skin and subcutaneous tissue disorders	6	5093	124	155962	1.48175	0.652758	0.444233	-0.675761	FALSE	FALSE
acute pulmonary oedema	Respiratory, thoracic and mediastinal disorders	5	5094	108	155978	1.41759	0.578061	0.381152	-0.828018	FALSE	FALSE
mental status changes	Psychiatric disorders	5	5094	310	155776	0.49323	0.203763	-0.874233	-2.06394	FALSE	FALSE
head injury	Injury, poisoning and procedural complications	5	5094	255	155831	0.599825	0.247425	-0.625739	-1.81778	FALSE	FALSE
toxicity to various agents	Injury, poisoning and procedural complications	5	5094	1135	154951	0.134001	0.055642	-2.62843	-3.8101	FALSE	TRUE
acute hepatic failure	Hepatobiliary disorders	5	5094	252	155834	0.606978	0.25035	-0.610871	-1.80306	FALSE	FALSE
rhinovirus infection	Infections and infestations	5	5094	111	155975	1.37925	0.562729	0.351729	-0.856666	FALSE	FALSE
pericardial effusion	Cardiac disorders	5	5094	494	155592	0.309152	0.128051	-1.48714	-2.67276	FALSE	FALSE
granulocytopenia	Blood and lymphatic system disorders	5	5094	106	155980	1.44436	0.588755	0.401106	-0.808603	FALSE	FALSE
embolism	Vascular disorders	5	5094	162	155924	0.944733	0.387805	-0.073934	-1.27336	FALSE	FALSE
neoplasm progression	Neoplasms benign, malignant and unspecified (incl cysts and polyps)	5	5094	634	155452	0.240668	0.099782	-1.8244	-3.00848	FALSE	TRUE
presyncope	Nervous system disorders	5	5094	124	155962	1.23455	0.504713	0.230741	-0.974706	FALSE	FALSE
ischaemic stroke	Nervous system disorders	5	5094	139	155947	1.10122	0.451047	0.102687	-1.10001	FALSE	FALSE
mantle cell lymphoma	Neoplasms benign, malignant and unspecified (incl cysts and polyps)	5	5094	870	155216	0.175117	0.072672	-2.25885	-3.44145	FALSE	TRUE
pneumonia fungal	Infections and infestations	5	5094	213	155873	0.718294	0.295797	-0.402201	-1.5968	FALSE	FALSE
pharyngitis	Infections and infestations	5	5094	97	155989	1.57846	0.642216	0.494479	-0.717912	FALSE	FALSE
encephalopathy	Nervous system disorders	5	5094	559	155527	0.27309	0.113172	-1.65356	-2.83837	FALSE	FALSE
osteomyelitis	Infections and infestations	5	5094	66	156020	2.32032	0.934392	0.872115	-0.354546	FALSE	FALSE
hepatosplenomegaly	Hepatobiliary disorders	5	5094	72	156014	2.12688	0.858783	0.790896	-0.432134	FALSE	FALSE
inappropriate schedule of product administration	Injury, poisoning and procedural complications	5	5094	327	155759	0.467538	0.193219	-0.943119	-2.13226	FALSE	TRUE
circulatory collapse	Vascular disorders	5	5094	117	155969	1.30847	0.534379	0.294625	-0.912333	FALSE	FALSE
platelet count increased	Investigations	5	5094	170	155916	0.900229	0.369768	-0.130627	-1.32911	FALSE	FALSE
pulmonary sepsis	Infections and infestations	5	5094	74	156012	2.06937	0.836227	0.764808	-0.45713	FALSE	FALSE
colon cancer	Neoplasms benign, malignant and unspecified (incl cysts and polyps)	5	5094	138	155948	1.1092	0.454267	0.110879	-1.09198	FALSE	FALSE
lymphocytosis	Blood and lymphatic system disorders	5	5094	342	155744	0.446988	0.184781	-1.00128	-2.18997	FALSE	FALSE
liver injury	Hepatobiliary disorders	5	5094	204	155882	0.750027	0.308726	-0.349436	-1.54472	FALSE	FALSE
incorrect drug administration rate	Injury, poisoning and procedural complications	5	5094	13	156073	11.7841	4.19944	1.90585	0.554083	TRUE	TRUE
metabolic acidosis	Metabolism and nutrition disorders	5	5094	150	155936	1.02039	0.418416	0.015515	-1.1855	FALSE	FALSE
febrile infection	Infections and infestations	5	5094	76	156010	2.01488	0.814825	0.739183	-0.481716	FALSE	FALSE
mouth ulceration	Gastrointestinal disorders	5	5094	237	155849	0.645456	0.266076	-0.534143	-1.72717	FALSE	FALSE
hypoalbuminaemia	Metabolism and nutrition disorders	5	5094	228	155858	0.670973	0.276495	-0.486067	-1.67965	FALSE	FALSE
muscle twitching	Musculoskeletal and connective tissue disorders	5	5094	80	156006	1.91409	0.775146	0.689261	-0.529703	FALSE	FALSE
benign prostatic hyperplasia	Reproductive system and breast disorders	5	5094	77	156009	1.9887	0.804529	0.72654	-0.493858	FALSE	FALSE
cystitis	Infections and infestations	5	5094	326	155760	0.468975	0.193809	-0.939156	-2.12833	FALSE	FALSE
ejection fraction decreased	Investigations	5	5094	255	155831	0.599825	0.247425	-0.625739	-1.81778	FALSE	FALSE
cholelithiasis	Hepatobiliary disorders	5	5094	215	155871	0.711603	0.293069	-0.413669	-1.60813	FALSE	FALSE
bacterial sepsis	Infections and infestations	5	5094	156	155930	0.981106	0.40253	-0.029903	-1.23009	FALSE	FALSE
aplastic anaemia	Blood and lymphatic system disorders	5	5094	111	155975	1.37925	0.562729	0.351729	-0.856666	FALSE	FALSE
disease recurrence	General disorders and administration site conditions	5	5094	564	155522	0.27066	0.112169	-1.6656	-2.85036	FALSE	TRUE
oesophagitis	Gastrointestinal disorders	5	5094	115	155971	1.33124	0.543507	0.31341	-0.894011	FALSE	FALSE
depressed level of consciousness	Nervous system disorders	5	5094	189	155897	0.809631	0.33298	-0.256966	-1.45352	FALSE	FALSE
neck pain	Musculoskeletal and connective tissue disorders	5	5094	281	155805	0.544235	0.224671	-0.748553	-1.93938	FALSE	FALSE
retching	Gastrointestinal disorders	5	5094	93	155993	1.64639	0.669222	0.538001	-0.675736	FALSE	FALSE
eructation	Gastrointestinal disorders	5	5094	79	156007	1.93833	0.784699	0.70158	-0.51785	FALSE	FALSE
cardiovascular disorder	Cardiac disorders	5	5094	134	155952	1.14234	0.467622	0.144121	-1.05943	FALSE	FALSE
red blood cell count decreased	Investigations	5	5094	777	155309	0.196194	0.081395	-2.10288	-3.28597	FALSE	FALSE
skin cancer	Neoplasms benign, malignant and unspecified (incl cysts and polyps)	5	5094	463	155623	0.329916	0.136611	-1.40046	-2.58654	FALSE	FALSE
stevens-johnson syndrome	Skin and subcutaneous tissue disorders	5	5094	144	155942	1.06295	0.435606	0.062409	-1.13949	FALSE	FALSE
face oedema	General disorders and administration site conditions	5	5094	115	155971	1.33124	0.543507	0.31341	-0.894011	FALSE	FALSE
aggression	Psychiatric disorders	5	5094	41	156045	3.73574	1.47562	1.27051	0.01903	TRUE	FALSE
amnesia	Nervous system disorders	5	5094	268	155818	0.570682	0.235501	-0.688453	-1.87986	FALSE	FALSE
product dose omission issue	Injury, poisoning and procedural complications	5	5094	1144	154942	0.13294	0.055202	-2.63946	-3.82111	FALSE	TRUE
skin reaction	Skin and subcutaneous tissue disorders	5	5094	106	155980	1.44436	0.588755	0.401106	-0.808603	FALSE	FALSE
lung neoplasm malignant	Neoplasms benign, malignant and unspecified (incl cysts and polyps)	5	5094	237	155849	0.645456	0.266076	-0.534143	-1.72717	FALSE	FALSE
troponin increased	Investigations	5	5094	86	156000	1.78048	0.722377	0.617473	-0.598897	FALSE	FALSE
neuroendocrine carcinoma of the skin	Neoplasms benign, malignant and unspecified (incl cysts and polyps)	4	5095	70	156016	1.74979	0.638586	0.5679	-0.765362	FALSE	FALSE
sinus bradycardia	Cardiac disorders	4	5095	86	156000	1.4241	0.522371	0.366158	-0.959763	FALSE	FALSE
neuralgia	Nervous system disorders	4	5095	133	155953	0.920572	0.340351	-0.102	-1.41612	FALSE	FALSE
b-cell lymphoma recurrent	Neoplasms benign, malignant and unspecified (incl cysts and polyps)	4	5095	316	155770	0.387001	0.144294	-1.15787	-2.45883	FALSE	TRUE
wrong technique in product usage process	Injury, poisoning and procedural complications	4	5095	113	155973	1.08364	0.399615	0.079019	-1.23898	FALSE	TRUE
bone pain	Musculoskeletal and connective tissue disorders	4	5095	700	155386	0.174273	0.065198	-2.22071	-3.51623	FALSE	FALSE
cholangitis	Hepatobiliary disorders	4	5095	36	156050	3.40312	1.21083	1.12203	-0.245321	FALSE	FALSE
rash pruritic	Skin and subcutaneous tissue disorders	4	5095	482	155604	0.253448	0.094699	-1.71445	-3.01201	FALSE	FALSE
facial paralysis	Nervous system disorders	4	5095	150	155936	0.816152	0.302242	-0.239809	-1.5514	FALSE	FALSE
herpes simplex	Infections and infestations	4	5095	167	155919	0.732991	0.271802	-0.365594	-1.67516	FALSE	FALSE
cardiomyopathy	Cardiac disorders	4	5095	323	155763	0.378597	0.141179	-1.18623	-2.48698	FALSE	FALSE
osteoarthritis	Musculoskeletal and connective tissue disorders	4	5095	142	155944	0.862176	0.319054	-0.176594	-1.4893	FALSE	FALSE
hepatitis e	Infections and infestations	4	5095	84	156002	1.45803	0.534532	0.389886	-0.93681	FALSE	FALSE
hepatitis b	Infections and infestations	4	5095	572	155514	0.213447	0.079804	-1.94532	-3.24186	FALSE	FALSE
intercepted product storage error	Injury, poisoning and procedural complications	4	5095	2	156084	61.2695	11.2194	2.0333	0.34334	TRUE	TRUE
blood disorder	Blood and lymphatic system disorders	4	5095	176	155910	0.695468	0.258041	-0.427996	-1.73665	FALSE	FALSE
hemiparesis	Nervous system disorders	4	5095	168	155918	0.728623	0.270201	-0.372662	-1.68213	FALSE	FALSE
secondary immunodeficiency	Immune system disorders	4	5095	48	156038	2.55214	0.919924	0.901358	-0.449075	FALSE	FALSE
pallor	Vascular disorders	4	5095	126	155960	0.971759	0.358986	-0.041194	-1.35654	FALSE	FALSE
sinus tachycardia	Cardiac disorders	4	5095	166	155920	0.737411	0.273422	-0.358491	-1.66817	FALSE	FALSE
blood sodium decreased	Investigations	4	5095	296	155790	0.413203	0.153999	-1.07363	-2.37525	FALSE	FALSE
cyst	General disorders and administration site conditions	4	5095	80	156006	1.53097	0.560634	0.438546	-0.889808	FALSE	FALSE
swelling face	General disorders and administration site conditions	4	5095	233	155853	0.52514	0.19537	-0.770667	-2.0751	FALSE	FALSE
coagulopathy	Blood and lymphatic system disorders	4	5095	169	155917	0.724307	0.268619	-0.379696	-1.68905	FALSE	FALSE
treatment failure	General disorders and administration site conditions	4	5095	323	155763	0.378597	0.141179	-1.18623	-2.48698	FALSE	TRUE
lipase increased	Investigations	4	5095	78	156008	1.57025	0.574665	0.463506	-0.865737	FALSE	FALSE
superinfection bacterial	Infections and infestations	4	5095	36	156050	3.40312	1.21083	1.12203	-0.245321	FALSE	FALSE
subcutaneous abscess	Infections and infestations	4	5095	51	156035	2.40197	0.867796	0.851088	-0.496226	FALSE	FALSE
blood albumin decreased	Investigations	4	5095	74	156012	1.65517	0.604942	0.514759	-0.816393	FALSE	FALSE
subarachnoid haemorrhage	Nervous system disorders	4	5095	102	155984	1.20059	0.441929	0.189198	-1.13155	FALSE	FALSE
lymphocyte count abnormal	Investigations	4	5095	54	156032	2.26848	0.821257	0.802511	-0.541994	FALSE	FALSE
blindness	Eye disorders	4	5095	208	155878	0.588352	0.218668	-0.630274	-1.93628	FALSE	FALSE
coma	Nervous system disorders	4	5095	201	155885	0.608869	0.22622	-0.588385	-1.8949	FALSE	FALSE
hypothermia	General disorders and administration site conditions	4	5095	55	156031	2.22722	0.806833	0.786675	-0.556955	FALSE	FALSE
toothache	Gastrointestinal disorders	4	5095	94	155992	1.30284	0.478797	0.274966	-1.04816	FALSE	FALSE
speech disorder	Nervous system disorders	4	5095	207	155879	0.591198	0.219716	-0.624364	-1.93044	FALSE	FALSE
hypomagnesaemia	Metabolism and nutrition disorders	4	5095	163	155923	0.750997	0.2784	-0.336969	-1.64698	FALSE	FALSE
blood pressure abnormal	Investigations	4	5095	203	155883	0.602863	0.224009	-0.600478	-1.90685	FALSE	FALSE
hypoglycaemia	Metabolism and nutrition disorders	4	5095	114	155972	1.07413	0.396166	0.069408	-1.24837	FALSE	FALSE
escherichia urinary tract infection	Infections and infestations	4	5095	100	155986	1.22462	0.450604	0.210167	-1.11115	FALSE	FALSE
coronary artery disease	Cardiac disorders	4	5095	160	155926	0.765093	0.283562	-0.315121	-1.62548	FALSE	FALSE
cholestasis	Hepatobiliary disorders	4	5095	254	155832	0.481658	0.179317	-0.878879	-2.18223	FALSE	FALSE
lower gastrointestinal haemorrhage	Gastrointestinal disorders	4	5095	65	156021	1.88445	0.686293	0.637203	-0.699029	FALSE	FALSE
hallucination	Psychiatric disorders	4	5095	179	155907	0.683799	0.253758	-0.448211	-1.75658	FALSE	FALSE
hypersomnia	Nervous system disorders	4	5095	156	155930	0.784731	0.29075	-0.285466	-1.5963	FALSE	FALSE
diabetes mellitus	Metabolism and nutrition disorders	4	5095	343	155743	0.356476	0.132977	-1.26432	-2.56451	FALSE	FALSE
pseudomonas infection	Infections and infestations	4	5095	263	155823	0.465148	0.173216	-0.922881	-2.22581	FALSE	FALSE
diabetes mellitus inadequate control	Metabolism and nutrition disorders	4	5095	37	156049	3.31112	1.17974	1.1023	-0.263287	FALSE	FALSE
pericarditis	Cardiac disorders	4	5095	189	155897	0.647578	0.240454	-0.513619	-1.82109	FALSE	FALSE
dry skin	Skin and subcutaneous tissue disorders	4	5095	537	155549	0.22741	0.085005	-1.85987	-3.15677	FALSE	FALSE
cerebral ischaemia	Nervous system disorders	4	5095	58	156028	2.11198	0.766449	0.740185	-0.600983	FALSE	FALSE
dyspnoea exertional	Respiratory, thoracic and mediastinal disorders	4	5095	266	155820	0.459894	0.171273	-0.937255	-2.24006	FALSE	FALSE
adenocarcinoma	Neoplasms benign, malignant and unspecified (incl cysts and polyps)	4	5095	44	156042	2.78423	1.00001	0.971231	-0.383942	FALSE	FALSE
haematoma	Vascular disorders	4	5095	440	155646	0.277716	0.103727	-1.59261	-2.89079	FALSE	FALSE
gastroenteritis	Infections and infestations	4	5095	161	155925	0.760336	0.28182	-0.32244	-1.63268	FALSE	FALSE
pneumonia aspiration	Infections and infestations	4	5095	266	155820	0.459894	0.171273	-0.937255	-2.24006	FALSE	FALSE
abdominal distension	Gastrointestinal disorders	4	5095	516	155570	0.236697	0.088464	-1.80607	-3.1032	FALSE	FALSE
abdominal infection	Infections and infestations	4	5095	29	156057	4.22475	1.48466	1.26829	-0.114263	FALSE	FALSE
campylobacter gastroenteritis	Infections and infestations	4	5095	37	156049	3.31112	1.17974	1.1023	-0.263287	FALSE	FALSE
granulocyte count decreased	Investigations	4	5095	74	156012	1.65517	0.604942	0.514759	-0.816393	FALSE	FALSE
disturbance in attention	Nervous system disorders	4	5095	130	155956	0.941834	0.348095	-0.076253	-1.39088	FALSE	FALSE
diverticulitis	Infections and infestations	4	5095	216	155870	0.566532	0.210631	-0.676703	-1.98217	FALSE	FALSE
pneumothorax	Respiratory, thoracic and mediastinal disorders	4	5095	191	155895	0.640788	0.237959	-0.526352	-1.83366	FALSE	FALSE
glomerular filtration rate decreased	Investigations	4	5095	66	156020	1.85589	0.67619	0.623073	-0.712532	FALSE	FALSE
dysphagia	Gastrointestinal disorders	4	5095	774	155312	0.157536	0.058952	-2.35882	-3.6539	FALSE	FALSE
malnutrition	Metabolism and nutrition disorders	4	5095	182	155904	0.672515	0.249615	-0.468147	-1.77623	FALSE	FALSE
ventricular tachycardia	Cardiac disorders	4	5095	195	155891	0.627628	0.23312	-0.551487	-1.85847	FALSE	FALSE
haemophagocytic lymphohistiocytosis	Immune system disorders	4	5095	470	155616	0.259939	0.097115	-1.68068	-2.9784	FALSE	FALSE
respiratory disorder	Respiratory, thoracic and mediastinal disorders	4	5095	315	155771	0.388232	0.14475	-1.15377	-2.45477	FALSE	FALSE
haematocrit decreased	Investigations	4	5095	301	155785	0.406326	0.151452	-1.09516	-2.39661	FALSE	FALSE
hypoaesthesia oral	Gastrointestinal disorders	4	5095	89	155997	1.37607	0.505133	0.331282	-0.993537	FALSE	FALSE
adenocarcinoma gastric	Neoplasms benign, malignant and unspecified (incl cysts and polyps)	4	5095	33	156053	3.71256	1.31476	1.18291	-0.190294	FALSE	FALSE
purpura	Skin and subcutaneous tissue disorders	4	5095	181	155905	0.676234	0.250981	-0.461532	-1.76971	FALSE	FALSE
bacterial infection	Infections and infestations	4	5095	345	155741	0.354405	0.132209	-1.2719	-2.57204	FALSE	FALSE
restlessness	Psychiatric disorders	4	5095	68	156018	1.80128	0.65685	0.595223	-0.739179	FALSE	FALSE
haemoptysis	Respiratory, thoracic and mediastinal disorders	4	5095	319	155767	0.383355	0.142942	-1.17009	-2.47097	FALSE	FALSE
blood alkaline phosphatase increased	Investigations	4	5095	209	155877	0.585533	0.21763	-0.63616	-1.9421	FALSE	FALSE
blood test abnormal	Investigations	4	5095	261	155825	0.468719	0.174535	-0.913218	-2.21624	FALSE	FALSE
dysuria	Renal and urinary disorders	4	5095	320	155766	0.382154	0.142497	-1.17415	-2.47499	FALSE	FALSE
dysarthria	Nervous system disorders	4	5095	206	155880	0.594072	0.220774	-0.618429	-1.92458	FALSE	FALSE
diarrhoea infectious	Infections and infestations	4	5095	27	156059	4.53775	1.5872	1.31296	-0.075122	FALSE	FALSE
atelectasis	Respiratory, thoracic and mediastinal disorders	4	5095	181	155905	0.676234	0.250981	-0.461532	-1.76971	FALSE	FALSE
sudden death	General disorders and administration site conditions	4	5095	163	155923	0.750997	0.2784	-0.336969	-1.64698	FALSE	TRUE
chronic kidney disease	Renal and urinary disorders	3	5096	228	155858	0.402426	0.128785	-1.06012	-2.51571	FALSE	FALSE
blood calcium decreased	Investigations	3	5096	83	156003	1.10649	0.34958	0.092083	-1.38391	FALSE	FALSE
therapeutic response decreased	General disorders and administration site conditions	3	5096	250	155836	0.366961	0.117512	-1.17577	-2.63029	FALSE	TRUE
lethargy	Nervous system disorders	3	5096	306	155780	0.299697	0.09609	-1.43408	-2.88655	FALSE	FALSE
meningitis	Infections and infestations	3	5096	77	156009	1.19275	0.376246	0.166976	-1.31141	FALSE	FALSE
metastatic squamous cell carcinoma	Neoplasms benign, malignant and unspecified (incl cysts and polyps)	3	5096	22	156064	4.17611	1.24952	1.13397	-0.416213	FALSE	TRUE
small intestinal obstruction	Gastrointestinal disorders	3	5096	170	155916	0.539925	0.172353	-0.701624	-2.16131	FALSE	FALSE
migraine	Nervous system disorders	3	5096	137	155949	0.670122	0.213405	-0.449224	-1.91274	FALSE	FALSE
joint effusion	Musculoskeletal and connective tissue disorders	3	5096	32	156054	2.87089	0.878826	0.90304	-0.618185	FALSE	FALSE
adenocarcinoma of colon	Neoplasms benign, malignant and unspecified (incl cysts and polyps)	3	5096	72	156014	1.27563	0.401783	0.232502	-1.24817	FALSE	FALSE
prurigo	Skin and subcutaneous tissue disorders	3	5096	5	156081	18.3769	4.39049	1.6385	-0.095836	FALSE	FALSE
aphthous ulcer	Gastrointestinal disorders	3	5096	118	155968	0.778118	0.247309	-0.280976	-1.74763	FALSE	FALSE
cytomegalovirus gastroenteritis	Infections and infestations	3	5096	8	156078	11.4853	3.04607	1.53567	-0.130665	FALSE	FALSE
incorrect dose administered	Injury, poisoning and procedural complications	3	5096	1658	154428	0.054832	0.01766	-3.74377	-5.18871	FALSE	TRUE
osteonecrosis of jaw	Musculoskeletal and connective tissue disorders	3	5096	41	156045	2.24057	0.693587	0.722733	-0.783212	FALSE	FALSE
altered state of consciousness	Nervous system disorders	3	5096	129	155957	0.711716	0.226479	-0.380758	-1.84549	FALSE	FALSE
central nervous system infection	Infections and infestations	3	5096	30	156056	3.06232	0.934267	0.946363	-0.579327	FALSE	FALSE
disseminated enteroviral infection	Infections and infestations	3	5096	3	156083	30.6285	6.18023	1.71137	-0.097561	FALSE	FALSE
infusion site extravasation	General disorders and administration site conditions	3	5096	50	156036	1.83716	0.572825	0.562478	-0.933194	FALSE	TRUE
pulmonary alveolar haemorrhage	Respiratory, thoracic and mediastinal disorders	3	5096	74	156012	1.24113	0.391164	0.205933	-1.27379	FALSE	FALSE
physical deconditioning	General disorders and administration site conditions	3	5096	26	156060	3.53354	1.06915	1.03712	-0.499232	FALSE	FALSE
infective exacerbation of chronic obstructive airways disease	Infections and infestations	3	5096	19	156067	4.83559	1.43048	1.21113	-0.352467	FALSE	FALSE
breath sounds abnormal	Investigations	3	5096	44	156042	2.08776	0.648049	0.667313	-0.834788	FALSE	FALSE
poor peripheral circulation	Vascular disorders	3	5096	30	156056	3.06232	0.934267	0.946363	-0.579327	FALSE	FALSE
blindness unilateral	Eye disorders	3	5096	99	155987	0.927566	0.294006	-0.090483	-1.56143	FALSE	FALSE
amylase increased	Investigations	3	5096	53	156033	1.73314	0.541401	0.512785	-0.980171	FALSE	FALSE
lung adenocarcinoma	Neoplasms benign, malignant and unspecified (incl cysts and polyps)	3	5096	83	156003	1.10649	0.34958	0.092083	-1.38391	FALSE	FALSE
neurological symptom	Nervous system disorders	3	5096	123	155963	0.746463	0.237385	-0.327188	-1.79293	FALSE	FALSE
metabolic disorder	Metabolism and nutrition disorders	3	5096	71	156015	1.2936	0.407312	0.245972	-1.2352	FALSE	FALSE
follicular lymphoma recurrent	Neoplasms benign, malignant and unspecified (incl cysts and polyps)	3	5096	15	156071	6.12523	1.77268	1.32089	-0.266898	FALSE	TRUE
tumour haemorrhage	Neoplasms benign, malignant and unspecified (incl cysts and polyps)	3	5096	34	156052	2.70198	0.829593	0.860979	-0.65624	FALSE	FALSE
nodule	General disorders and administration site conditions	3	5096	161	155925	0.57014	0.181897	-0.637049	-2.09763	FALSE	FALSE
performance status decreased	General disorders and administration site conditions	3	5096	66	156020	1.39164	0.437408	0.315275	-1.16857	FALSE	TRUE
abnormal behaviour	Psychiatric disorders	3	5096	65	156021	1.41306	0.443968	0.329544	-1.15488	FALSE	FALSE
atypical pneumonia	Infections and infestations	3	5096	113	155973	0.812574	0.258098	-0.233233	-1.70089	FALSE	FALSE
lower limb fracture	Injury, poisoning and procedural complications	3	5096	108	155978	0.85022	0.26987	-0.183857	-1.65259	FALSE	FALSE
orthostatic hypotension	Vascular disorders	3	5096	110	155976	0.834751	0.265035	-0.203811	-1.6721	FALSE	FALSE
tooth infection	Infections and infestations	3	5096	104	155982	0.882944	0.28009	-0.143102	-1.61277	FALSE	FALSE
suspected covid-19	Infections and infestations	3	5096	18	156068	5.10426	1.50303	1.2378	-0.331055	FALSE	FALSE
tuberculosis	Infections and infestations	3	5096	62	156024	1.48147	0.464885	0.373219	-1.11305	FALSE	FALSE
tumour flare	Neoplasms benign, malignant and unspecified (incl cysts and polyps)	3	5096	242	155844	0.379111	0.121375	-1.13478	-2.58966	FALSE	TRUE
hydrothorax	Respiratory, thoracic and mediastinal disorders	3	5096	17	156069	5.40455	1.58332	1.26496	-0.309621	FALSE	FALSE
sensation of foreign body	General disorders and administration site conditions	3	5096	20	156066	4.59378	1.36461	1.18495	-0.373818	FALSE	FALSE
oxygen saturation abnormal	Investigations	3	5096	24	156062	3.82805	1.15233	1.08473	-0.458057	FALSE	FALSE
atrioventricular block complete	Cardiac disorders	3	5096	61	156025	1.50576	0.472302	0.388076	-1.09885	FALSE	FALSE
atrioventricular block	Cardiac disorders	3	5096	77	156009	1.19275	0.376246	0.166976	-1.31141	FALSE	FALSE
pneumoperitoneum	Gastrointestinal disorders	3	5096	22	156064	4.17611	1.24952	1.13397	-0.416213	FALSE	FALSE
sars-cov-2 antibody test negative	Investigations	3	5096	33	156053	2.78388	0.8535	0.881856	-0.637313	FALSE	FALSE
acidosis	Metabolism and nutrition disorders	3	5096	36	156050	2.55184	0.785582	0.82011	-0.693494	FALSE	FALSE
renal disorder	Renal and urinary disorders	3	5096	416	155670	0.220294	0.070735	-1.83681	-3.28686	FALSE	FALSE
muscle spasticity	Nervous system disorders	3	5096	2	156084	45.9431	7.67493	1.74923	-0.113683	FALSE	FALSE
asphyxia	Respiratory, thoracic and mediastinal disorders	3	5096	51	156035	1.80112	0.561953	0.545722	-0.949011	FALSE	FALSE
campylobacter infection	Infections and infestations	3	5096	65	156021	1.41306	0.443968	0.329544	-1.15488	FALSE	FALSE
enterocolitis infectious	Infections and infestations	3	5096	39	156047	2.3555	0.727673	0.760899	-0.747901	FALSE	FALSE
brain fog	Nervous system disorders	3	5096	52	156034	1.76648	0.551486	0.52916	-0.964669	FALSE	FALSE
skin ulcer	Skin and subcutaneous tissue disorders	3	5096	281	155805	0.326413	0.104605	-1.32443	-2.77772	FALSE	FALSE
upper gastrointestinal haemorrhage	Gastrointestinal disorders	3	5096	143	155943	0.64198	0.204548	-0.498522	-1.96122	FALSE	FALSE
angioedema	Skin and subcutaneous tissue disorders	3	5096	103	155983	0.891522	0.282767	-0.13273	-1.60265	FALSE	FALSE
myocardial ischaemia	Cardiac disorders	3	5096	83	156003	1.10649	0.34958	0.092083	-1.38391	FALSE	FALSE
lymphatic disorder	Blood and lymphatic system disorders	3	5096	21	156065	4.375	1.30454	1.15924	-0.395075	FALSE	FALSE
thrombosis	Vascular disorders	3	5096	779	155307	0.117367	0.037757	-2.68785	-4.13473	FALSE	FALSE
pneumonia pseudomonal	Infections and infestations	3	5096	119	155967	0.771574	0.245258	-0.290337	-1.75681	FALSE	FALSE
nail infection	Infections and infestations	3	5096	32	156054	2.87089	0.878826	0.90304	-0.618185	FALSE	FALSE
nasal congestion	Respiratory, thoracic and mediastinal disorders	3	5096	208	155878	0.441177	0.141086	-0.946292	-2.40304	FALSE	FALSE
pneumonia haemophilus	Infections and infestations	3	5096	21	156065	4.375	1.30454	1.15924	-0.395075	FALSE	FALSE
staphylococcal sepsis	Infections and infestations	3	5096	140	155946	0.65575	0.208883	-0.474084	-1.93718	FALSE	FALSE
aphasia	Nervous system disorders	3	5096	373	155713	0.245758	0.078874	-1.69245	-3.14329	FALSE	FALSE
ureteral neoplasm	Neoplasms benign, malignant and unspecified (incl cysts and polyps)	3	5096	1	156085	91.8868	9.55603	1.78812	-0.147852	FALSE	FALSE
balance disorder	Nervous system disorders	3	5096	510	155576	0.179583	0.057706	-2.1096	-3.55841	FALSE	FALSE
urinary retention	Renal and urinary disorders	3	5096	340	155746	0.269668	0.08651	-1.57096	-3.02253	FALSE	FALSE
clostridium difficile colitis	Infections and infestations	3	5096	252	155834	0.364044	0.116584	-1.18584	-2.64026	FALSE	FALSE
cataract	Eye disorders	3	5096	775	155311	0.117976	0.037953	-2.68074	-4.12765	FALSE	FALSE
electrocardiogram st segment depression	Investigations	3	5096	13	156073	7.06767	2.01338	1.37906	-0.224876	FALSE	FALSE
drug interaction	General disorders and administration site conditions	3	5096	868	155218	0.105272	0.033874	-2.83744	-4.28395	FALSE	TRUE
gastroenteritis viral	Infections and infestations	3	5096	96	155990	0.956571	0.30304	-0.057966	-1.52974	FALSE	FALSE
gastric ulcer	Gastrointestinal disorders	3	5096	131	155955	0.700842	0.223062	-0.398182	-1.8626	FALSE	FALSE
gastric haemorrhage	Gastrointestinal disorders	3	5096	148	155938	0.620272	0.19771	-0.538355	-2.00041	FALSE	FALSE
full blood count decreased	Investigations	3	5096	547	155539	0.167396	0.053802	-2.20426	-3.65269	FALSE	FALSE
cystitis haemorrhagic	Renal and urinary disorders	3	5096	146	155940	0.628777	0.200389	-0.522553	-1.98486	FALSE	FALSE
folliculitis	Infections and infestations	3	5096	71	156015	1.2936	0.407312	0.245972	-1.2352	FALSE	FALSE
fibrin d dimer increased	Investigations	3	5096	61	156025	1.50576	0.472302	0.388076	-1.09885	FALSE	FALSE
crohn's disease	Gastrointestinal disorders	3	5096	48	156038	1.91373	0.595882	0.596583	-0.901069	FALSE	FALSE
ecchymosis	Skin and subcutaneous tissue disorders	3	5096	171	155915	0.536764	0.171353	-0.708624	-2.16822	FALSE	FALSE
ileus	Gastrointestinal disorders	3	5096	202	155884	0.454299	0.145247	-0.910313	-2.36745	FALSE	FALSE
immune system disorder	Immune system disorders	3	5096	220	155866	0.417081	0.133439	-1.01566	-2.47169	FALSE	FALSE
eczema	Skin and subcutaneous tissue disorders	3	5096	135	155951	0.680058	0.21653	-0.43241	-1.89622	FALSE	FALSE
immunoglobulins decreased	Investigations	3	5096	93	155993	0.987447	0.312646	-0.024698	-1.49734	FALSE	FALSE
product preparation error	Injury, poisoning and procedural complications	3	5096	10	156076	9.18815	2.52788	1.47097	-0.165352	FALSE	TRUE
blood pressure fluctuation	Vascular disorders	3	5096	82	156004	1.11999	0.353759	0.104298	-1.37207	FALSE	FALSE
oral disorder	Gastrointestinal disorders	3	5096	65	156021	1.41306	0.443968	0.329544	-1.15488	FALSE	FALSE
generalised oedema	General disorders and administration site conditions	3	5096	161	155925	0.57014	0.181897	-0.637049	-2.09763	FALSE	FALSE
oropharyngeal discomfort	Respiratory, thoracic and mediastinal disorders	3	5096	31	156055	2.96352	0.905699	0.924539	-0.598857	FALSE	FALSE
hepatitis acute	Hepatobiliary disorders	3	5096	64	156022	1.43515	0.450728	0.343956	-1.14106	FALSE	FALSE
delirium	Psychiatric disorders	3	5096	263	155823	0.348793	0.111731	-1.23999	-2.69395	FALSE	FALSE
hepatitis toxic	Hepatobiliary disorders	3	5096	35	156051	2.62477	0.806988	0.8404	-0.674966	FALSE	FALSE
bronchiolitis	Infections and infestations	3	5096	41	156045	2.24057	0.693587	0.722733	-0.783212	FALSE	FALSE
hepatomegaly	Hepatobiliary disorders	3	5096	113	155973	0.812574	0.258098	-0.233233	-1.70089	FALSE	FALSE
heart rate irregular	Investigations	3	5096	200	155886	0.458848	0.146689	-0.898118	-2.35539	FALSE	FALSE
hydronephrosis	Renal and urinary disorders	3	5096	153	155933	0.599982	0.191313	-0.577117	-2.03858	FALSE	FALSE
hypertensive crisis	Vascular disorders	3	5096	96	155990	0.956571	0.30304	-0.057966	-1.52974	FALSE	FALSE
hyperaemia	Vascular disorders	3	5096	23	156063	3.99451	1.19896	1.10914	-0.437213	FALSE	FALSE
varicella zoster virus infection	Infections and infestations	3	5096	83	156003	1.10649	0.34958	0.092083	-1.38391	FALSE	FALSE
hyperbilirubinaemia	Hepatobiliary disorders	3	5096	193	155893	0.475512	0.15197	-0.854605	-2.31238	FALSE	FALSE
diffuse large b-cell lymphoma recurrent	Neoplasms benign, malignant and unspecified (incl cysts and polyps)	3	5096	1131	154955	0.080656	0.025965	-3.20599	-4.65173	FALSE	TRUE
brain injury	Nervous system disorders	3	5096	50	156036	1.83716	0.572825	0.562478	-0.933194	FALSE	FALSE
eastern cooperative oncology group performance status worsened	Investigations	3	5096	29	156057	3.16794	0.964695	0.968523	-0.559597	FALSE	FALSE
infection susceptibility increased	Infections and infestations	3	5096	24	156062	3.82805	1.15233	1.08473	-0.458057	FALSE	FALSE
blood potassium increased	Investigations	3	5096	181	155905	0.507076	0.161964	-0.776815	-2.23553	FALSE	FALSE
hepatic steatosis	Hepatobiliary disorders	3	5096	46	156040	1.99696	0.620872	0.631514	-0.868275	FALSE	FALSE
candida infection	Infections and infestations	3	5096	355	155731	0.258249	0.082864	-1.62746	-3.07867	FALSE	FALSE
epistaxis	Respiratory, thoracic and mediastinal disorders	3	5096	945	155141	0.096647	0.031103	-2.95542	-4.40166	FALSE	FALSE
erythema multiforme	Skin and subcutaneous tissue disorders	3	5096	79	156007	1.16254	0.366917	0.141577	-1.33597	FALSE	FALSE
extravasation	General disorders and administration site conditions	3	5096	72	156014	1.27563	0.401783	0.232502	-1.24817	FALSE	TRUE
anal incontinence	Gastrointestinal disorders	3	5096	104	155982	0.882944	0.28009	-0.143102	-1.61277	FALSE	FALSE
encephalitis viral	Infections and infestations	3	5096	41	156045	2.24057	0.693587	0.722733	-0.783212	FALSE	FALSE
pneumocystis jirovecii infection	Infections and infestations	3	5096	123	155963	0.746463	0.237385	-0.327188	-1.79293	FALSE	FALSE
electrolyte imbalance	Metabolism and nutrition disorders	3	5096	172	155914	0.53364	0.170366	-0.71559	-2.17509	FALSE	FALSE
empyema	Infections and infestations	3	5096	42	156044	2.18721	0.677713	0.704022	-0.800587	FALSE	FALSE
initial insomnia	Psychiatric disorders	3	5096	44	156042	2.08776	0.648049	0.667313	-0.834788	FALSE	FALSE
cardiac failure acute	Cardiac disorders	3	5096	93	155993	0.987447	0.312646	-0.024698	-1.49734	FALSE	FALSE

## Sheet: Stratified_PT_Rituximab
Analysis_type	Stratum	PT	SOC	a	b	c	d	ROR	ROR025	IC	IC025	Candidate_signal	Excluded_nonclinical_PT
Histology	DLBCL	no adverse event	General disorders and administration site conditions	238	9028	97	31086	8.44848	6.66401	1.616	1.37126	TRUE	TRUE
Histology	DLBCL	underdose	Injury, poisoning and procedural complications	39	9227	8	31175	16.471	7.69463	1.73746	1.1195	TRUE	TRUE
Histology	DLBCL	overdose	Injury, poisoning and procedural complications	49	9217	19	31164	8.71979	5.1314	1.5729	1.03676	TRUE	TRUE
Histology	DLBCL	lymphoma transformation	Neoplasms benign, malignant and unspecified (incl cysts and polyps)	36	9230	11	31172	11.0528	5.62402	1.62499	0.993522	TRUE	TRUE
Histology	DLBCL	acute lung injury	Respiratory, thoracic and mediastinal disorders	27	9239	5	31178	18.2229	7.01563	1.7098	0.968237	TRUE	FALSE
Histology	DLBCL	neoplasm malignant	Neoplasms benign, malignant and unspecified (incl cysts and polyps)	93	9173	64	31119	4.92966	3.58261	1.33756	0.961338	TRUE	FALSE
Histology	DLBCL	temperature intolerance	General disorders and administration site conditions	30	9236	11	31172	9.20469	4.61108	1.5453	0.861864	TRUE	FALSE
Histology	DLBCL	hepatotoxicity	Hepatobiliary disorders	78	9188	66	31117	4.00246	2.88141	1.20715	0.803313	TRUE	FALSE
Histology	DLBCL	cd4 lymphocytes decreased	Investigations	27	9239	11	31172	8.28153	4.10646	1.49496	0.780045	TRUE	FALSE
Histology	DLBCL	chills	General disorders and administration site conditions	140	9126	184	30999	2.58451	2.07194	0.902079	0.610627	TRUE	FALSE
Histology	DLBCL	gastrointestinal toxicity	Gastrointestinal disorders	33	9233	26	31157	4.28305	2.56042	1.20532	0.585719	TRUE	FALSE
Histology	DLBCL	ill-defined disorder	General disorders and administration site conditions	85	9181	108	31075	2.66389	2.00299	0.920321	0.546149	TRUE	TRUE
Histology	DLBCL	progressive multifocal leukoencephalopathy	Infections and infestations	91	9175	120	31063	2.56742	1.95318	0.892309	0.531688	TRUE	FALSE
Histology	DLBCL	diffuse large b-cell lymphoma recurrent	Neoplasms benign, malignant and unspecified (incl cysts and polyps)	414	8852	700	30483	2.03666	1.7995	0.694575	0.527814	TRUE	TRUE
Histology	DLBCL	product use issue	Injury, poisoning and procedural complications	153	9113	228	30955	2.27943	1.85477	0.799037	0.523107	TRUE	TRUE
Histology	DLBCL	leukopenia	Blood and lymphatic system disorders	241	9025	388	30795	2.11943	1.80163	0.735766	0.516907	TRUE	FALSE
Histology	DLBCL	hypersensitivity	Immune system disorders	40	9226	40	31143	3.37557	2.17642	1.06805	0.514758	TRUE	FALSE
Histology	DLBCL	mucosal inflammation	General disorders and administration site conditions	169	9097	259	30924	2.21812	1.82474	0.776024	0.51399	TRUE	FALSE
Histology	DLBCL	infection	Infections and infestations	405	8861	694	30489	2.00796	1.77234	0.682407	0.514015	TRUE	FALSE
Histology	DLBCL	infusion related reaction	Injury, poisoning and procedural complications	118	9148	170	31013	2.35316	1.85847	0.824336	0.509612	TRUE	FALSE
Histology	DLBCL	agranulocytosis	Blood and lymphatic system disorders	103	9163	150	31033	2.32558	1.80774	0.813244	0.476923	TRUE	FALSE
Histology	DLBCL	metastasis	Neoplasms benign, malignant and unspecified (incl cysts and polyps)	22	9244	16	31167	4.63594	2.43375	1.21117	0.452391	TRUE	TRUE
Histology	DLBCL	chest discomfort	General disorders and administration site conditions	40	9226	46	31137	2.93471	1.91983	0.97005	0.423206	TRUE	FALSE
Histology	DLBCL	heart rate increased	Investigations	34	9232	36	31147	3.18637	1.99289	1.01953	0.42336	TRUE	FALSE
Histology	DLBCL	humoral immune defect	Immune system disorders	13	9253	4	31179	10.9512	3.5699	1.45024	0.42189	TRUE	FALSE
Histology	DLBCL	pneumonitis	Respiratory, thoracic and mediastinal disorders	85	9181	127	31056	2.26397	1.71852	0.78836	0.419339	TRUE	FALSE
Histology	DLBCL	arrhythmia	Cardiac disorders	47	9219	59	31124	2.68941	1.83201	0.911879	0.410343	TRUE	FALSE
Histology	DLBCL	bone marrow failure	Blood and lymphatic system disorders	125	9141	207	30976	2.04631	1.63689	0.705185	0.40293	TRUE	FALSE
Histology	DLBCL	myelosuppression	Blood and lymphatic system disorders	233	9033	453	30730	1.7498	1.49146	0.563133	0.344093	TRUE	FALSE
Histology	DLBCL	granulocytopenia	Blood and lymphatic system disorders	22	9244	20	31163	3.70828	2.02297	1.08388	0.338303	TRUE	FALSE
Histology	DLBCL	covid-19	Infections and infestations	323	8943	658	30525	1.67552	1.46359	0.519944	0.334324	TRUE	FALSE
Histology	DLBCL	lymphopenia	Blood and lymphatic system disorders	69	9197	111	31072	2.10014	1.55369	0.721128	0.314663	TRUE	FALSE
Histology	DLBCL	vaccine interaction	General disorders and administration site conditions	9	9257	0	31183					FALSE	FALSE
Histology	DLBCL	anaemia	Blood and lymphatic system disorders	461	8805	995	30188	1.58848	1.41883	0.46472	0.309751	TRUE	FALSE
Histology	DLBCL	palpitations	Cardiac disorders	23	9243	23	31160	3.3712	1.89048	1.02831	0.304215	TRUE	FALSE
Histology	DLBCL	urticaria	Skin and subcutaneous tissue disorders	29	9237	34	31149	2.87629	1.75158	0.937771	0.299112	TRUE	FALSE
Histology	DLBCL	gastrointestinal disorder	Gastrointestinal disorders	64	9202	103	31080	2.09866	1.5349	0.719115	0.297306	TRUE	FALSE
Histology	DLBCL	disease progression	General disorders and administration site conditions	1145	8121	2659	28524	1.51248	1.40524	0.393129	0.294469	TRUE	TRUE
Histology	DLBCL	neoplasm	Neoplasms benign, malignant and unspecified (incl cysts and polyps)	46	9220	67	31116	2.31705	1.59086	0.793559	0.293109	TRUE	FALSE
Histology	DLBCL	lung neoplasm	Neoplasms benign, malignant and unspecified (incl cysts and polyps)	15	9251	10	31173	5.05453	2.27001	1.20172	0.284746	TRUE	FALSE
Histology	DLBCL	non-hodgkin's lymphoma recurrent	Neoplasms benign, malignant and unspecified (incl cysts and polyps)	15	9251	10	31173	5.05453	2.27001	1.20172	0.284746	TRUE	TRUE
Histology	DLBCL	therapy partial responder	General disorders and administration site conditions	117	9149	220	30963	1.79984	1.43651	0.589323	0.280344	TRUE	TRUE
Histology	DLBCL	vomiting	Gastrointestinal disorders	215	9051	447	30736	1.63336	1.38581	0.498627	0.271951	TRUE	FALSE
Histology	DLBCL	gastroenteritis	Infections and infestations	21	9245	21	31162	3.37069	1.84007	1.01975	0.263219	TRUE	FALSE
Histology	DLBCL	cardiotoxicity	Cardiac disorders	71	9195	123	31060	1.94986	1.45456	0.656727	0.258471	TRUE	FALSE
Histology	DLBCL	dyspnoea	Respiratory, thoracic and mediastinal disorders	197	9069	413	30770	1.61839	1.36358	0.49013	0.253582	TRUE	FALSE
Histology	DLBCL	stomatitis	Gastrointestinal disorders	76	9190	140	31043	1.83372	1.38558	0.602574	0.219467	TRUE	FALSE
Histology	DLBCL	nephropathy toxic	Renal and urinary disorders	39	9227	59	31124	2.22971	1.48693	0.756393	0.215546	TRUE	FALSE
Histology	DLBCL	thrombocytopenia	Blood and lymphatic system disorders	434	8832	1030	30153	1.43855	1.28273	0.369967	0.211528	TRUE	FALSE
Histology	DLBCL	gastrointestinal haemorrhage	Gastrointestinal disorders	89	9177	172	31011	1.74854	1.35229	0.560663	0.207728	TRUE	FALSE
Histology	DLBCL	therapy non-responder	General disorders and administration site conditions	97	9169	193	30990	1.69869	1.3295	0.534426	0.197017	TRUE	TRUE
Histology	DLBCL	respiratory failure	Respiratory, thoracic and mediastinal disorders	167	9099	364	30819	1.55396	1.29192	0.451318	0.195414	TRUE	FALSE
Histology	DLBCL	hepatitis fulminant	Hepatobiliary disorders	12	9254	7	31176	5.77529	2.27308	1.21976	0.191658	TRUE	FALSE
Histology	DLBCL	follicular lymphoma	Neoplasms benign, malignant and unspecified (incl cysts and polyps)	12	9254	7	31176	5.77529	2.27308	1.21976	0.191658	TRUE	TRUE
Histology	DLBCL	alanine aminotransferase increased	Investigations	100	9166	202	30981	1.67326	1.3152	0.520474	0.188527	TRUE	FALSE
Histology	DLBCL	covid-19 pneumonia	Infections and infestations	75	9191	147	31036	1.72285	1.30327	0.545132	0.161516	TRUE	FALSE
Histology	DLBCL	pulmonary embolism	Respiratory, thoracic and mediastinal disorders	126	9140	274	30909	1.5551	1.2577	0.451678	0.157403	TRUE	FALSE
Histology	DLBCL	hyperpyrexia	General disorders and administration site conditions	19	9247	21	31162	3.04901	1.63853	0.944484	0.157324	TRUE	FALSE
Histology	DLBCL	neuropathy peripheral	Nervous system disorders	168	9098	387	30796	1.46942	1.22419	0.396728	0.142724	TRUE	FALSE
Histology	DLBCL	febrile bone marrow aplasia	Blood and lymphatic system disorders	30	9236	45	31138	2.24758	1.41523	0.751768	0.136632	TRUE	FALSE
Histology	DLBCL	pneumonia	Infections and infestations	461	8805	1184	29999	1.32656	1.18815	0.289252	0.136414	TRUE	FALSE
Histology	DLBCL	cerebral infarction	Nervous system disorders	23	9243	30	31153	2.58401	1.50025	0.843997	0.135932	TRUE	FALSE
Histology	DLBCL	herpes virus infection	Infections and infestations	14	9252	12	31171	3.93063	1.81737	1.06187	0.132527	TRUE	FALSE
Histology	DLBCL	paraesthesia	Nervous system disorders	49	9217	89	31094	1.85735	1.30959	0.606377	0.13026	TRUE	FALSE
Histology	DLBCL	alopecia	Skin and subcutaneous tissue disorders	53	9213	99	31084	1.80624	1.29284	0.582987	0.125961	TRUE	FALSE
Histology	DLBCL	urinary retention	Renal and urinary disorders	33	9233	53	31130	2.0993	1.35848	0.699961	0.116142	TRUE	FALSE
Histology	DLBCL	peripheral sensory neuropathy	Nervous system disorders	36	9230	60	31123	2.02316	1.3375	0.672106	0.11432	TRUE	FALSE
Histology	DLBCL	febrile neutropenia	Blood and lymphatic system disorders	753	8513	2044	29139	1.26097	1.15594	0.232064	0.112489	TRUE	FALSE
Histology	DLBCL	hepatic function abnormal	Hepatobiliary disorders	61	9205	121	31062	1.70118	1.24941	0.530559	0.106227	TRUE	FALSE
Histology	DLBCL	lymphoma	Neoplasms benign, malignant and unspecified (incl cysts and polyps)	168	9098	404	30779	1.40681	1.17337	0.353611	0.100483	TRUE	TRUE
Histology	DLBCL	throat irritation	Respiratory, thoracic and mediastinal disorders	12	9254	9	31174	4.49161	1.89197	1.10594	0.096418	TRUE	FALSE
Histology	DLBCL	hepatic enzyme increased	Investigations	33	9233	55	31128	2.02283	1.31298	0.668721	0.086747	TRUE	FALSE
Histology	DLBCL	liver injury	Hepatobiliary disorders	25	9241	37	31146	2.27731	1.3703	0.752579	0.07979	TRUE	FALSE
Histology	DLBCL	disease recurrence	General disorders and administration site conditions	84	9182	185	30998	1.53286	1.18319	0.435509	0.076256	TRUE	TRUE
Histology	DLBCL	haematotoxicity	Blood and lymphatic system disorders	121	9145	285	30898	1.43446	1.15817	0.372534	0.074241	TRUE	FALSE
Histology	DLBCL	lymphadenopathy	Blood and lymphatic system disorders	96	9170	218	30965	1.48702	1.16832	0.406922	0.071451	TRUE	FALSE
Histology	DLBCL	granulocyte count decreased	Investigations	18	9248	22	31161	2.75685	1.47806	0.870483	0.069528	TRUE	FALSE
Histology	DLBCL	remission not achieved	General disorders and administration site conditions	18	9248	22	31161	2.75685	1.47806	0.870483	0.069528	TRUE	TRUE
Histology	DLBCL	ejection fraction decreased	Investigations	42	9224	79	31104	1.79275	1.23212	0.570881	0.058886	TRUE	FALSE
Histology	DLBCL	neutropenia	Blood and lymphatic system disorders	632	8634	1791	29392	1.20126	1.0937	0.186364	0.056488	TRUE	FALSE
Histology	DLBCL	drug resistance	General disorders and administration site conditions	45	9221	87	31096	1.74429	1.21617	0.547761	0.053931	TRUE	TRUE
Histology	DLBCL	acute respiratory distress syndrome	Respiratory, thoracic and mediastinal disorders	41	9225	77	31106	1.79544	1.22827	0.571597	0.053457	TRUE	FALSE
Histology	DLBCL	blood pressure increased	Investigations	18	9248	23	31160	2.6369	1.42243	0.839027	0.041096	TRUE	FALSE
Histology	DLBCL	metabolic disorder	Metabolism and nutrition disorders	17	9249	21	31162	2.72747	1.43834	0.857529	0.035163	TRUE	FALSE
Histology	DLBCL	abdominal pain	Gastrointestinal disorders	110	9156	267	30916	1.3911	1.11273	0.341681	0.029735	TRUE	FALSE
Histology	DLBCL	ulcer	General disorders and administration site conditions	15	9251	17	31166	2.97259	1.48397	0.902446	0.023289	TRUE	FALSE
Histology	DLBCL	hypertension	Vascular disorders	60	9206	131	31052	1.54489	1.13716	0.439414	0.015001	TRUE	FALSE
Histology	DLBCL	anaphylactic reaction	Immune system disorders	12	9254	11	31172	3.67472	1.62092	1.00046	0.006674	TRUE	FALSE
Histology	DLBCL	renal failure	Renal and urinary disorders	104	9162	259	30924	1.35531	1.07822	0.315325	-0.004743	FALSE	FALSE
Histology	DLBCL	pulmonary hypertension	Respiratory, thoracic and mediastinal disorders	9	9257	5	31178	6.06248	2.03122	1.1726	-0.005481	FALSE	FALSE
Histology	DLBCL	respiratory arrest	Respiratory, thoracic and mediastinal disorders	9	9257	5	31178	6.06248	2.03122	1.1726	-0.005481	FALSE	FALSE
Histology	DLBCL	nausea	Gastrointestinal disorders	252	9014	705	30478	1.20859	1.04467	0.198625	-0.006017	FALSE	FALSE
Histology	DLBCL	cardiac failure	Cardiac disorders	102	9164	254	30929	1.35534	1.07586	0.315259	-0.0079	FALSE	FALSE
Histology	DLBCL	renal cyst	Renal and urinary disorders	8	9258	3	31180	8.98106	2.38212	1.26343	-0.009025	FALSE	FALSE
Histology	DLBCL	oxygen saturation decreased	Investigations	31	9235	57	31126	1.83305	1.18289	0.581258	-0.013719	FALSE	FALSE
Histology	DLBCL	hypokalaemia	Metabolism and nutrition disorders	98	9168	244	30939	1.3554	1.07094	0.315119	-0.0145	FALSE	FALSE
Histology	DLBCL	haemorrhage	Vascular disorders	37	9229	73	31110	1.70854	1.1496	0.523935	-0.018631	FALSE	FALSE
Histology	DLBCL	general physical health deterioration	General disorders and administration site conditions	117	9149	302	30881	1.30767	1.055	0.279553	-0.021542	FALSE	FALSE
Histology	DLBCL	pneumocystis jirovecii pneumonia	Infections and infestations	81	9185	197	30986	1.38709	1.06979	0.337105	-0.025733	FALSE	FALSE
Histology	DLBCL	dehydration	Metabolism and nutrition disorders	97	9169	244	30939	1.34142	1.05899	0.304632	-0.026394	FALSE	FALSE
Histology	DLBCL	pulmonary toxicity	Respiratory, thoracic and mediastinal disorders	31	9235	58	31125	1.80138	1.164	0.565888	-0.028215	FALSE	FALSE
Histology	DLBCL	septic shock	Infections and infestations	165	9101	451	30732	1.2354	1.03205	0.221814	-0.031025	FALSE	FALSE
Histology	DLBCL	paraparesis	Nervous system disorders	11	9255	10	31173	3.70506	1.57302	0.990468	-0.045154	FALSE	FALSE
Histology	DLBCL	neoplasm progression	Neoplasms benign, malignant and unspecified (incl cysts and polyps)	95	9171	243	30940	1.31893	1.03926	0.287435	-0.046577	FALSE	TRUE
Histology	DLBCL	herpes zoster	Infections and infestations	44	9222	95	31088	1.56134	1.0913	0.444346	-0.050386	FALSE	FALSE
Histology	DLBCL	hepatic encephalopathy	Nervous system disorders	14	9252	17	31166	2.77412	1.36695	0.848473	-0.054571	FALSE	FALSE
Histology	DLBCL	bacterial infection	Infections and infestations	31	9235	60	31123	1.74123	1.12799	0.535631	-0.056777	FALSE	FALSE
Histology	DLBCL	death	General disorders and administration site conditions	710	8556	2285	28898	1.04947	0.961446	0.048856	-0.072673	FALSE	TRUE
Histology	DLBCL	gastric perforation	Gastrointestinal disorders	15	9251	20	31163	2.52646	1.29298	0.79103	-0.076087	FALSE	FALSE
Histology	DLBCL	peritonitis	Infections and infestations	26	9240	48	31135	1.82519	1.13185	0.570524	-0.077272	FALSE	FALSE
Histology	DLBCL	acute pulmonary oedema	Respiratory, thoracic and mediastinal disorders	12	9254	13	31170	3.10918	1.4182	0.902162	-0.078104	FALSE	FALSE
Histology	DLBCL	sepsis	Infections and infestations	251	9015	752	30431	1.1267	0.974815	0.12555	-0.078437	FALSE	FALSE
Histology	DLBCL	hepatic failure	Hepatobiliary disorders	45	9221	101	31082	1.50183	1.05615	0.407744	-0.080012	FALSE	FALSE
Histology	DLBCL	pelvic fluid collection	Reproductive system and breast disorders	7	9259	2	31181	11.7867	2.44809	1.28156	-0.087213	FALSE	FALSE
Histology	DLBCL	flushing	Vascular disorders	14	9252	18	31165	2.61991	1.30254	0.809337	-0.089332	FALSE	FALSE
Histology	DLBCL	cholelithiasis	Hepatobiliary disorders	13	9253	16	31167	2.73675	1.31594	0.830548	-0.103519	FALSE	FALSE
Histology	DLBCL	deep vein thrombosis	Vascular disorders	85	9181	226	30957	1.26818	0.98719	0.24689	-0.104924	FALSE	FALSE
Histology	DLBCL	hepatitis b	Infections and infestations	69	9197	180	31003	1.29221	0.978105	0.264598	-0.125938	FALSE	FALSE
Histology	DLBCL	gastric haemorrhage	Gastrointestinal disorders	19	9247	32	31151	2.00021	1.13328	0.631266	-0.128117	FALSE	FALSE
Histology	DLBCL	pyrexia	General disorders and administration site conditions	474	8792	1567	29616	1.01894	0.916949	0.019008	-0.128929	FALSE	FALSE
Histology	DLBCL	blood lactate dehydrogenase increased	Investigations	131	9135	383	30800	1.15323	0.944417	0.149861	-0.132129	FALSE	FALSE
Histology	DLBCL	haemoglobin decreased	Investigations	126	9140	368	30815	1.15435	0.941662	0.150805	-0.136692	FALSE	FALSE
Histology	DLBCL	nervous system disorder	Nervous system disorders	49	9217	120	31063	1.37616	0.986294	0.32396	-0.140544	FALSE	FALSE
Histology	DLBCL	hyperglycaemia	Metabolism and nutrition disorders	34	9232	75	31108	1.52754	1.01793	0.41785	-0.142362	FALSE	FALSE
Histology	DLBCL	hepatitis	Hepatobiliary disorders	38	9228	87	31096	1.47184	1.0047	0.385059	-0.143931	FALSE	FALSE
Histology	DLBCL	drug intolerance	General disorders and administration site conditions	42	9224	99	31084	1.42966	0.995765	0.358908	-0.143613	FALSE	FALSE
Histology	DLBCL	aspartate aminotransferase increased	Investigations	78	9188	214	30969	1.22853	0.946999	0.213761	-0.15241	FALSE	FALSE
Histology	DLBCL	constipation	Gastrointestinal disorders	119	9147	350	30833	1.14608	0.929655	0.143108	-0.152482	FALSE	FALSE
Histology	DLBCL	hepatic cyst	Hepatobiliary disorders	10	9256	10	31173	3.36787	1.40135	0.920721	-0.153338	FALSE	FALSE
Histology	DLBCL	anaphylactic shock	Immune system disorders	10	9256	10	31173	3.36787	1.40135	0.920721	-0.153338	FALSE	FALSE
Histology	DLBCL	asthenia	General disorders and administration site conditions	173	9093	535	30648	1.0899	0.916744	0.090519	-0.154166	FALSE	FALSE
Histology	DLBCL	polyneuropathy	Nervous system disorders	57	9209	147	31036	1.3068	0.961631	0.274175	-0.155285	FALSE	FALSE
Histology	DLBCL	dyspepsia	Gastrointestinal disorders	21	9245	39	31144	1.81394	1.06661	0.555052	-0.16272	FALSE	FALSE
Histology	DLBCL	splenomegaly	Blood and lymphatic system disorders	23	9243	45	31138	1.72184	1.0413	0.514009	-0.169976	FALSE	FALSE
Histology	DLBCL	venous thrombosis limb	Vascular disorders	9	9257	8	31175	3.78869	1.46133	0.964812	-0.17333	FALSE	FALSE
Histology	DLBCL	myocardial infarction	Cardiac disorders	39	9227	94	31089	1.39792	0.961694	0.335662	-0.18448	FALSE	FALSE
Histology	DLBCL	embolism	Vascular disorders	17	9249	29	31154	1.97456	1.08458	0.613276	-0.186691	FALSE	FALSE
Histology	DLBCL	intercepted product prescribing error	Injury, poisoning and procedural complications	6	9260	1	31182	20.2043	2.43203	1.3052	-0.18823	FALSE	TRUE
Histology	DLBCL	hepatitis c rna increased	Investigations	8	9258	6	31177	4.4901	1.55753	1.0206	-0.196112	FALSE	FALSE
Histology	DLBCL	resorption bone increased	Musculoskeletal and connective tissue disorders	8	9258	6	31177	4.4901	1.55753	1.0206	-0.196112	FALSE	FALSE
Histology	DLBCL	metastatic lymphoma	Neoplasms benign, malignant and unspecified (incl cysts and polyps)	8	9258	6	31177	4.4901	1.55753	1.0206	-0.196112	FALSE	TRUE
Histology	DLBCL	hypertriglyceridaemia	Metabolism and nutrition disorders	8	9258	6	31177	4.4901	1.55753	1.0206	-0.196112	FALSE	FALSE
Histology	DLBCL	soft tissue infection	Infections and infestations	8	9258	6	31177	4.4901	1.55753	1.0206	-0.196112	FALSE	FALSE
Histology	DLBCL	chylothorax	Respiratory, thoracic and mediastinal disorders	8	9258	6	31177	4.4901	1.55753	1.0206	-0.196112	FALSE	FALSE
Histology	DLBCL	deafness	Ear and labyrinth disorders	12	9254	16	31167	2.52596	1.19456	0.766237	-0.196984	FALSE	FALSE
Histology	DLBCL	urinary tract infection	Infections and infestations	95	9171	282	30901	1.13509	0.898559	0.132227	-0.197969	FALSE	FALSE
Histology	DLBCL	pleural effusion	Respiratory, thoracic and mediastinal disorders	94	9172	279	30904	1.13521	0.897545	0.132292	-0.199638	FALSE	FALSE
Histology	DLBCL	immune thrombocytopenia	Blood and lymphatic system disorders	10	9256	11	31172	3.0616	1.29984	0.864937	-0.2007	FALSE	FALSE
Histology	DLBCL	weight decreased	Investigations	83	9183	242	30941	1.15561	0.899631	0.150472	-0.202985	FALSE	FALSE
Histology	DLBCL	post transplant lymphoproliferative disorder	Neoplasms benign, malignant and unspecified (incl cysts and polyps)	44	9222	112	31071	1.32362	0.93321	0.283739	-0.204441	FALSE	TRUE
Histology	DLBCL	oropharyngeal pain	Respiratory, thoracic and mediastinal disorders	22	9244	44	31139	1.68428	1.00907	0.492484	-0.205026	FALSE	FALSE
Histology	DLBCL	ascites	Gastrointestinal disorders	42	9224	106	31077	1.33495	0.933114	0.291509	-0.208263	FALSE	FALSE
Histology	DLBCL	syncope	Nervous system disorders	50	9216	132	31051	1.27623	0.920908	0.248788	-0.208399	FALSE	FALSE
Histology	DLBCL	cardiac disorder	Cardiac disorders	48	9218	126	31057	1.28349	0.91973	0.254025	-0.212625	FALSE	FALSE
Histology	DLBCL	wheezing	Respiratory, thoracic and mediastinal disorders	11	9255	14	31169	2.64613	1.20087	0.786684	-0.220434	FALSE	FALSE
Histology	DLBCL	opportunistic infection	Infections and infestations	7	9259	4	31179	5.893	1.7247	1.09351	-0.223602	FALSE	FALSE
Histology	DLBCL	white blood cell count increased	Investigations	25	9241	54	31129	1.55953	0.970133	0.427935	-0.223648	FALSE	FALSE
Histology	DLBCL	hiv infection	Infections and infestations	7	9259	4	31179	5.893	1.7247	1.09351	-0.223602	FALSE	FALSE
Histology	DLBCL	ureteric obstruction	Renal and urinary disorders	7	9259	4	31179	5.893	1.7247	1.09351	-0.223602	FALSE	FALSE
Histology	DLBCL	neck mass	Musculoskeletal and connective tissue disorders	9	9257	9	31174	3.36761	1.33637	0.901706	-0.22569	FALSE	FALSE
Histology	DLBCL	hiatus hernia	Gastrointestinal disorders	9	9257	9	31174	3.36761	1.33637	0.901706	-0.22569	FALSE	FALSE
Histology	DLBCL	diarrhoea	Gastrointestinal disorders	268	8998	930	30253	0.96889	0.844075	-0.035324	-0.230706	FALSE	FALSE
Histology	DLBCL	blood creatinine increased	Investigations	59	9207	166	31017	1.19736	0.888817	0.185184	-0.234193	FALSE	FALSE
Histology	DLBCL	peripheral motor neuropathy	Nervous system disorders	10	9256	12	31171	2.80638	1.2121	0.81123	-0.246659	FALSE	FALSE
Histology	DLBCL	dysphagia	Gastrointestinal disorders	49	9217	135	31048	1.22266	0.881012	0.204901	-0.255309	FALSE	FALSE
Histology	DLBCL	renal impairment	Renal and urinary disorders	64	9202	187	30996	1.15282	0.867113	0.146383	-0.255366	FALSE	FALSE
Histology	DLBCL	cardiac failure congestive	Cardiac disorders	30	9236	72	31111	1.40352	0.916155	0.333885	-0.257448	FALSE	FALSE
Histology	DLBCL	night sweats	Skin and subcutaneous tissue disorders	24	9242	53	31130	1.52528	0.941184	0.405964	-0.257389	FALSE	FALSE
Histology	DLBCL	chronic obstructive pulmonary disease	Respiratory, thoracic and mediastinal disorders	15	9251	26	31157	1.94305	1.02874	0.5911	-0.256752	FALSE	FALSE
Histology	DLBCL	diplopia	Eye disorders	15	9251	26	31157	1.94305	1.02874	0.5911	-0.256752	FALSE	FALSE
Histology	DLBCL	pruritus	Skin and subcutaneous tissue disorders	52	9214	146	31037	1.19973	0.873465	0.186063	-0.260257	FALSE	FALSE
Histology	DLBCL	radiation skin injury	Injury, poisoning and procedural complications	6	9260	2	31181	10.1018	2.0385	1.19301	-0.261195	FALSE	FALSE
Histology	DLBCL	meningeal disorder	Nervous system disorders	6	9260	2	31181	10.1018	2.0385	1.19301	-0.261195	FALSE	FALSE
Histology	DLBCL	acquired gene mutation	Congenital, familial and genetic disorders	6	9260	2	31181	10.1018	2.0385	1.19301	-0.261195	FALSE	TRUE
Histology	DLBCL	treatment delayed	Surgical and medical procedures	6	9260	2	31181	10.1018	2.0385	1.19301	-0.261195	FALSE	TRUE
Histology	DLBCL	device related infection	Infections and infestations	22	9244	47	31136	1.57662	0.949745	0.433077	-0.260604	FALSE	FALSE
Histology	DLBCL	white blood cell count decreased	Investigations	235	9031	830	30353	0.951602	0.82174	-0.055172	-0.263422	FALSE	FALSE
Histology	DLBCL	respiratory tract infection	Infections and infestations	28	9238	66	31117	1.42901	0.917889	0.349384	-0.262991	FALSE	FALSE
Histology	DLBCL	multiple organ dysfunction syndrome	General disorders and administration site conditions	92	9174	290	30893	1.06829	0.843986	0.06768	-0.266295	FALSE	FALSE
Histology	DLBCL	cytopenia	Blood and lymphatic system disorders	113	9153	368	30815	1.03378	0.836223	0.033066	-0.267905	FALSE	FALSE
Histology	DLBCL	pain in extremity	Musculoskeletal and connective tissue disorders	40	9226	106	31077	1.2711	0.882882	0.241734	-0.268145	FALSE	FALSE
Histology	DLBCL	myocardial ischaemia	Cardiac disorders	12	9254	18	31165	2.24516	1.08108	0.682251	-0.271306	FALSE	FALSE
Histology	DLBCL	pancytopenia	Blood and lymphatic system disorders	189	9077	658	30525	0.965938	0.82029	-0.0394	-0.2716	FALSE	FALSE
Histology	DLBCL	diffuse large b-cell lymphoma refractory	Neoplasms benign, malignant and unspecified (incl cysts and polyps)	113	9153	370	30813	1.02813	0.831759	0.027146	-0.273707	FALSE	TRUE
Histology	DLBCL	cerebral haemorrhage	Nervous system disorders	20	9246	42	31141	1.60383	0.9412	0.444457	-0.282787	FALSE	FALSE
Histology	DLBCL	viral infection	Infections and infestations	15	9251	27	31156	1.87103	0.994895	0.560315	-0.284813	FALSE	FALSE
Histology	DLBCL	angina pectoris	Cardiac disorders	16	9250	30	31153	1.79621	0.978708	0.530814	-0.285982	FALSE	FALSE
Histology	DLBCL	platelet count decreased	Investigations	238	9028	860	30323	0.929521	0.803682	-0.080756	-0.287373	FALSE	FALSE
Histology	DLBCL	subclavian vein thrombosis	Vascular disorders	7	9259	5	31178	4.71425	1.49585	1.00794	-0.28875	FALSE	FALSE
Histology	DLBCL	gastrointestinal obstruction	Gastrointestinal disorders	7	9259	5	31178	4.71425	1.49585	1.00794	-0.28875	FALSE	FALSE
Histology	DLBCL	febrile infection	Infections and infestations	7	9259	5	31178	4.71425	1.49585	1.00794	-0.28875	FALSE	FALSE
Histology	DLBCL	diabetic metabolic decompensation	Metabolism and nutrition disorders	7	9259	5	31178	4.71425	1.49585	1.00794	-0.28875	FALSE	FALSE
Histology	DLBCL	sinusitis	Infections and infestations	22	9244	49	31134	1.51217	0.913934	0.39479	-0.296507	FALSE	FALSE
Histology	DLBCL	respiratory distress	Respiratory, thoracic and mediastinal disorders	22	9244	49	31134	1.51217	0.913934	0.39479	-0.296507	FALSE	FALSE
Histology	DLBCL	cough	Respiratory, thoracic and mediastinal disorders	70	9196	217	30966	1.08624	0.828866	0.084191	-0.298495	FALSE	FALSE
Histology	DLBCL	abdominal mass	Gastrointestinal disorders	11	9255	16	31167	2.31521	1.07408	0.69466	-0.301038	FALSE	FALSE
Histology	DLBCL	seizure	Nervous system disorders	49	9217	142	31041	1.16213	0.839193	0.152533	-0.305891	FALSE	FALSE
Histology	DLBCL	pain	General disorders and administration site conditions	74	9192	234	30949	1.06476	0.818989	0.06319	-0.308603	FALSE	FALSE
Histology	DLBCL	ventricular extrasystoles	Cardiac disorders	8	9258	8	31175	3.36736	1.26346	0.878801	-0.31077	FALSE	FALSE
Histology	DLBCL	bone pain	Musculoskeletal and connective tissue disorders	46	9220	132	31051	1.17362	0.838373	0.162085	-0.311127	FALSE	FALSE
Histology	DLBCL	oedema	General disorders and administration site conditions	26	9240	63	31120	1.38995	0.879686	0.320776	-0.312578	FALSE	FALSE
Histology	DLBCL	candida infection	Infections and infestations	38	9228	105	31078	1.21882	0.840383	0.198465	-0.322659	FALSE	FALSE
Histology	DLBCL	enterocolitis haemorrhagic	Gastrointestinal disorders	5	9261	0	31183					FALSE	FALSE
Histology	DLBCL	anisocytosis	Blood and lymphatic system disorders	5	9261	0	31183					FALSE	FALSE
Histology	DLBCL	acute myocardial infarction	Cardiac disorders	27	9239	68	31115	1.33721	0.855678	0.284311	-0.335643	FALSE	FALSE
Histology	DLBCL	acute hepatic failure	Hepatobiliary disorders	39	9227	110	31073	1.19397	0.828012	0.177796	-0.335936	FALSE	FALSE
Histology	DLBCL	weight increased	Investigations	21	9245	48	31135	1.4734	0.881829	0.368947	-0.336494	FALSE	FALSE
Histology	DLBCL	oral herpes	Infections and infestations	14	9252	26	31157	1.81332	0.946497	0.529447	-0.341401	FALSE	FALSE
Histology	DLBCL	jc virus infection	Infections and infestations	14	9252	26	31157	1.81332	0.946497	0.529447	-0.341401	FALSE	FALSE
Histology	DLBCL	palmar-plantar erythrodysaesthesia syndrome	Skin and subcutaneous tissue disorders	13	9253	23	31160	1.9034	0.963819	0.563079	-0.342445	FALSE	FALSE
Histology	DLBCL	hyperuricaemia	Metabolism and nutrition disorders	13	9253	23	31160	1.9034	0.963819	0.563079	-0.342445	FALSE	FALSE
Histology	DLBCL	lymphocyte count decreased	Investigations	72	9194	234	30949	1.03576	0.794506	0.033433	-0.342661	FALSE	FALSE
Histology	DLBCL	neutrophil count decreased	Investigations	179	9087	664	30519	0.905388	0.766353	-0.110616	-0.348098	FALSE	FALSE
Histology	DLBCL	neutropenic sepsis	Infections and infestations	65	9201	209	30974	1.04696	0.791806	0.044458	-0.351394	FALSE	FALSE
Histology	DLBCL	cardiac ventricular thrombosis	Cardiac disorders	7	9259	6	31177	3.92841	1.31989	0.927164	-0.351764	FALSE	FALSE
Histology	DLBCL	atrial fibrillation	Cardiac disorders	102	9164	358	30825	0.958374	0.768177	-0.049647	-0.364559	FALSE	FALSE
Histology	DLBCL	lung disorder	Respiratory, thoracic and mediastinal disorders	26	9240	67	31116	1.3068	0.830373	0.260883	-0.369356	FALSE	FALSE
Histology	DLBCL	blood disorder	Blood and lymphatic system disorders	14	9252	27	31156	1.74611	0.915268	0.49799	-0.370077	FALSE	FALSE
Histology	DLBCL	ventricular fibrillation	Cardiac disorders	9	9257	12	31171	2.52547	1.06379	0.727433	-0.373142	FALSE	FALSE
Histology	DLBCL	pancreatitis	Gastrointestinal disorders	13	9253	24	31159	1.82404	0.928383	0.528617	-0.373631	FALSE	FALSE
Histology	DLBCL	jaundice	Hepatobiliary disorders	12	9254	21	31162	1.92423	0.946368	0.564783	-0.376266	FALSE	FALSE
Histology	DLBCL	colitis	Gastrointestinal disorders	45	9221	137	31046	1.10591	0.789073	0.099925	-0.376272	FALSE	FALSE
Histology	DLBCL	off label use	Injury, poisoning and procedural complications	818	8448	3474	27709	0.772308	0.71295	-0.265445	-0.376735	FALSE	TRUE
Histology	DLBCL	gastric cancer	Neoplasms benign, malignant and unspecified (incl cysts and polyps)	10	9256	15	31168	2.24489	1.00819	0.661154	-0.376805	FALSE	FALSE
Histology	DLBCL	intentional product use issue	Injury, poisoning and procedural complications	106	9160	379	30804	0.940542	0.757363	-0.070174	-0.37875	FALSE	TRUE
Histology	DLBCL	depression	Psychiatric disorders	24	9242	61	31122	1.3249	0.825712	0.272232	-0.383594	FALSE	FALSE
Histology	DLBCL	haematuria	Renal and urinary disorders	23	9243	58	31125	1.33535	0.823384	0.278655	-0.3912	FALSE	FALSE
Histology	DLBCL	ventricular tachycardia	Cardiac disorders	14	9252	28	31155	1.68369	0.886041	0.467205	-0.398202	FALSE	FALSE
Histology	DLBCL	paraplegia	Nervous system disorders	6	9260	4	31179	5.05059	1.42492	0.991826	-0.40335	FALSE	FALSE
Histology	DLBCL	gastroenteritis clostridial	Infections and infestations	6	9260	4	31179	5.05059	1.42492	0.991826	-0.40335	FALSE	FALSE
Histology	DLBCL	skin reaction	Skin and subcutaneous tissue disorders	6	9260	4	31179	5.05059	1.42492	0.991826	-0.40335	FALSE	FALSE
Histology	DLBCL	oesophagitis	Gastrointestinal disorders	13	9253	25	31158	1.75102	0.895469	0.494959	-0.40417	FALSE	FALSE
Histology	DLBCL	leukaemia	Neoplasms benign, malignant and unspecified (incl cysts and polyps)	13	9253	25	31158	1.75102	0.895469	0.494959	-0.40417	FALSE	TRUE
Histology	DLBCL	pulmonary fibrosis	Respiratory, thoracic and mediastinal disorders	12	9254	22	31161	1.83671	0.908652	0.527661	-0.409663	FALSE	FALSE
Histology	DLBCL	hepatorenal syndrome	Hepatobiliary disorders	7	9259	7	31176	3.3671	1.18073	0.850672	-0.41266	FALSE	FALSE
Histology	DLBCL	metastatic neoplasm	Neoplasms benign, malignant and unspecified (incl cysts and polyps)	7	9259	7	31176	3.3671	1.18073	0.850672	-0.41266	FALSE	TRUE
Histology	DLBCL	extravasation	General disorders and administration site conditions	11	9255	19	31164	1.94947	0.927385	0.566773	-0.414368	FALSE	TRUE
Histology	DLBCL	paresis	Nervous system disorders	8	9258	10	31173	2.69371	1.06282	0.749703	-0.417998	FALSE	FALSE
Histology	DLBCL	paralysis	Nervous system disorders	9	9257	13	31170	2.33113	0.996129	0.673726	-0.419349	FALSE	FALSE
Histology	DLBCL	endometrial adenocarcinoma	Neoplasms benign, malignant and unspecified (incl cysts and polyps)	9	9257	13	31170	2.33113	0.996129	0.673726	-0.419349	FALSE	FALSE
Histology	DLBCL	therapeutic response decreased	General disorders and administration site conditions	28	9238	78	31105	1.20869	0.784361	0.184898	-0.419398	FALSE	TRUE
Histology	DLBCL	staphylococcal bacteraemia	Infections and infestations	30	9236	86	31097	1.17451	0.77461	0.157057	-0.42604	FALSE	FALSE
Histology	DLBCL	drug-induced liver injury	Hepatobiliary disorders	16	9250	36	31147	1.49655	0.830108	0.371429	-0.432996	FALSE	FALSE
Histology	DLBCL	cardiovascular disorder	Cardiac disorders	13	9253	26	31157	1.68362	0.864815	0.462068	-0.434088	FALSE	FALSE
Histology	DLBCL	back pain	Musculoskeletal and connective tissue disorders	44	9222	141	31042	1.05041	0.748206	0.045299	-0.434338	FALSE	FALSE
Histology	DLBCL	decreased appetite	Metabolism and nutrition disorders	123	9143	474	30709	0.871573	0.713793	-0.154226	-0.439434	FALSE	FALSE
Histology	DLBCL	lipase increased	Investigations	12	9254	23	31160	1.7568	0.873837	0.491469	-0.442323	FALSE	FALSE
Histology	DLBCL	hypocalcaemia	Metabolism and nutrition disorders	22	9244	58	31125	1.27716	0.781391	0.234057	-0.447882	FALSE	FALSE
[truncated: 7,561 more rows]

## Sheet: Stratified_PT_Obinutuzumab
Analysis_type	Stratum	PT	SOC	a	b	c	d	ROR	ROR025	IC	IC025	Candidate_signal	Excluded_nonclinical_PT
[truncated: 2,030 more rows]

## Sheet: PT_retention_Rituximab
PT	SOC	Pooled_a	Pooled_ROR	Pooled_ROR025	Pooled_IC	Pooled_IC025	DLBCL	CLL_SLL	FL	Other_B_NHL	Period_2014_2019	Period_2020_2024	COVID_exclusion	Retained_all_evaluable	Strict_full_retention	Excluded_nonclinical_PT
[truncated: 257 more rows]

[truncated: 4 more sheets: PT_retention_Obinutuzumab, Subgroup_only_signals, Serious_outcome_models, SAE_full_coefficients]
